# Supplementary material for: How Do Humans Process Audiovisual Cues for Task‐Switching While Walking? An EEG/ERP Study
Source: Psychophysiology. 2025 Aug 4;62(8):e70122. doi: 10.1111/psyp.70122 (PMC12319377; doi:10.1111/psyp.70122)
Supplement: Supplementary file 1 — Data S1: psyp70122‐sup‐0001‐DataS1.zip. [file PSYP-62-e70122-s001.zip]

Archive with 7 entries (7 files):
- eeg_descriptive_stats.csv
- eeg_main_effects_summary.csv
- eeg_posthoc_comparisons.csv
- gait_descriptive_statistics.csv
- nasa_descriptive_statistics.csv
- Reiser_Psychophysiology_SupplementaryMaterials_Revision.docx
- rt_accu_descriptive_statistics.csv
