# Supplementary material for: How Do Humans Process Audiovisual Cues for Task‐Switching While Walking? An EEG/ERP Study
Source: Psychophysiology. 2025 Aug 4;62(8):e70122. doi: 10.1111/psyp.70122 (PMC12319377; doi:10.1111/psyp.70122)
Supplement: Supplementary file 1 — Data S1: psyp70122‐sup‐0001‐DataS1.zip. [file PSYP-62-e70122-s001.zip › eeg_descriptive_stats.csv]

Component	Modality	Effect_Type	Condition	Mixed_Level	Move_Level	Mean_uV	SD_uV	SEM_uV	N
CNV	Auditory	Interaction	Single-Stand	repeat-only	stand	-1.37288404038752	1.24328001877282	0.265068190632983	22
CNV	Auditory	Interaction	Single-Walk	repeat-only	walk	-1.39469739894723	1.12810893646294	0.240513633381065	22
CNV	Auditory	Interaction	Single-Pert	repeat-only	perturbation	-1.50595799930052	1.16269125656413	0.247886608799876	22
CNV	Auditory	Interaction	Repeat-Stand	mixed-repeat	stand	-0.731826210976267	0.902702123020281	0.192456739283654	22
CNV	Auditory	Interaction	Repeat-Walk	mixed-repeat	walk	-0.820339724223868	1.12822294491682	0.240537940065102	22
CNV	Auditory	Interaction	Repeat-Pert	mixed-repeat	perturbation	-0.823305373704909	0.990689443500604	0.21121569904027	22
CNV	Auditory	Interaction	Switch-Stand	mixed-switch	stand	-1.04768564206291	1.048660715266	0.223575215708698	22
CNV	Auditory	Interaction	Switch-Walk	mixed-switch	walk	-1.20222028501898	1.5410973795866	0.328563065301618	22
CNV	Auditory	Interaction	Switch-Pert	mixed-switch	perturbation	-1.1605043337366	1.18116960443167	0.251826205802306	22
CNV	Visual	Interaction	Single-Stand	repeat-only	stand	-0.459150481410567	1.25553882082047	0.267681776011203	22
CNV	Visual	Interaction	Single-Walk	repeat-only	walk	-0.743114624973579	1.37572088677851	0.293304678566553	22
CNV	Visual	Interaction	Single-Pert	repeat-only	perturbation	-0.760642631713684	1.07613200343477	0.22943211402549	22
CNV	Visual	Interaction	Repeat-Stand	mixed-repeat	stand	-0.323521389104962	0.975172719001952	0.207907522261665	22
CNV	Visual	Interaction	Repeat-Walk	mixed-repeat	walk	-0.495163614859498	1.15504194733451	0.246255770592496	22
CNV	Visual	Interaction	Repeat-Pert	mixed-repeat	perturbation	-0.447990969253814	1.11951885440856	0.238682221733518	22
CNV	Visual	Interaction	Switch-Stand	mixed-switch	stand	-0.620079293843329	0.98479992974135	0.209960050487811	22
CNV	Visual	Interaction	Switch-Walk	mixed-switch	walk	-0.886925855578158	1.31699950861922	0.280785238677605	22
CNV	Visual	Interaction	Switch-Pert	mixed-switch	perturbation	-1.10711755262986	1.01928815399777	0.217312964605113	22
P3	Auditory	Interaction	Single-Stand	repeat-only	stand	3.17747208545155	1.66942975401604	0.35592361946159	22
P3	Auditory	Interaction	Single-Walk	repeat-only	walk	3.29290227405184	1.69700946807671	0.361803634256209	22
P3	Auditory	Interaction	Single-Pert	repeat-only	perturbation	3.46218302232386	2.1964726374805	0.468289539766339	22
P3	Auditory	Interaction	Repeat-Stand	mixed-repeat	stand	2.81070117133492	1.26249118512379	0.269164025061035	22
P3	Auditory	Interaction	Repeat-Walk	mixed-repeat	walk	2.76795170003615	1.57738861131266	0.336300381903042	22
P3	Auditory	Interaction	Repeat-Pert	mixed-repeat	perturbation	3.18284995323932	1.69839391513717	0.362098799361255	22
P3	Auditory	Interaction	Switch-Stand	mixed-switch	stand	2.54537267259601	1.5447825222344	0.329348740354	22
P3	Auditory	Interaction	Switch-Walk	mixed-switch	walk	2.8883281215788	1.69874919366989	0.362174544998936	22
P3	Auditory	Interaction	Switch-Pert	mixed-switch	perturbation	3.05675502404694	1.6193730429434	0.345251492802497	22
P3	Visual	Interaction	Single-Stand	repeat-only	stand	3.69523566976012	1.75885764034574	0.374989708889251	22
P3	Visual	Interaction	Single-Walk	repeat-only	walk	1.95632797055714	1.55757227315472	0.332075524412224	22
P3	Visual	Interaction	Single-Pert	repeat-only	perturbation	1.97217405102852	1.67127956486072	0.356318000458799	22
P3	Visual	Interaction	Repeat-Stand	mixed-repeat	stand	2.85879045591172	1.59309787739404	0.339649608685011	22
P3	Visual	Interaction	Repeat-Walk	mixed-repeat	walk	1.74658648596033	1.57585844025398	0.335974148337184	22
P3	Visual	Interaction	Repeat-Pert	mixed-repeat	perturbation	1.41772444393824	1.63673546765699	0.348953174189106	22
P3	Visual	Interaction	Switch-Stand	mixed-switch	stand	2.84106354641815	1.64872971436704	0.351510356179834	22
P3	Visual	Interaction	Switch-Walk	mixed-switch	walk	1.37587855800532	1.58916582819807	0.338811292979685	22
P3	Visual	Interaction	Switch-Pert	mixed-switch	perturbation	1.22729785527307	1.3815342774878	0.294544097630231	22
