# Supplementary material for: How Do Humans Process Audiovisual Cues for Task‐Switching While Walking? An EEG/ERP Study
Source: Psychophysiology. 2025 Aug 4;62(8):e70122. doi: 10.1111/psyp.70122 (PMC12319377; doi:10.1111/psyp.70122)
Supplement: Supplementary file 1 — Data S1: psyp70122‐sup‐0001‐DataS1.zip. [file PSYP-62-e70122-s001.zip › eeg_main_effects_summary.csv]

Component_Modality	Effect_Type	Condition	Mean_SD	Mean_uV	SD_uV	N
CNV_Auditory	Mixed_Main_Effect	repeat-only	-1.051 (1.090)	-1.05079863114223	1.08972293188929	66
CNV_Auditory	Mixed_Main_Effect	mixed-repeat	-1.139 (1.284)	-1.13908580273002	1.28356922562902	66
CNV_Auditory	Mixed_Main_Effect	mixed-switch	-1.163 (1.133)	-1.16325590224734	1.13289589454881	66
CNV_Auditory	Move_Main_Effect	stand	-1.425 (1.162)	-1.42451314621176	1.16221854434664	66
CNV_Auditory	Move_Main_Effect	walk	-0.792 (0.997)	-0.791823769635015	0.996706769502977	66
CNV_Auditory	Move_Main_Effect	perturbation	-1.137 (1.256)	-1.13680342027283	1.2560481436627	66
CNV_Visual	Mixed_Main_Effect	repeat-only	-0.468 (1.070)	-0.467583721452953	1.06994132973695	66
CNV_Visual	Mixed_Main_Effect	mixed-repeat	-0.708 (1.276)	-0.708401365137078	1.27649513166609	66
CNV_Visual	Mixed_Main_Effect	mixed-switch	-0.772 (1.090)	-0.771917051199118	1.0900957607351	66
CNV_Visual	Move_Main_Effect	stand	-0.654 (1.231)	-0.654302579365944	1.23056037352278	66
CNV_Visual	Move_Main_Effect	walk	-0.422 (1.072)	-0.422225324406091	1.07168099009077	66
CNV_Visual	Move_Main_Effect	perturbation	-0.871 (1.118)	-0.871374234017114	1.1178678604983	66
P3_Auditory	Mixed_Main_Effect	repeat-only	2.845 (1.502)	2.84451530979416	1.50151034675111	66
P3_Auditory	Mixed_Main_Effect	mixed-repeat	2.983 (1.649)	2.9830606985556	1.64857092117773	66
P3_Auditory	Mixed_Main_Effect	mixed-switch	3.234 (1.835)	3.23392933320337	1.83493304710673	66
P3_Auditory	Move_Main_Effect	stand	3.311 (1.845)	3.31085246060908	1.84482729228388	66
P3_Auditory	Move_Main_Effect	walk	2.921 (1.512)	2.9205009415368	1.51195028828888	66
P3_Auditory	Move_Main_Effect	perturbation	2.830 (1.611)	2.83015193940725	1.61136448483002	66
P3_Visual	Mixed_Main_Effect	repeat-only	3.132 (1.691)	3.13169655736333	1.69083657338421	66
P3_Visual	Mixed_Main_Effect	mixed-repeat	1.693 (1.569)	1.69293100484093	1.56859630931323	66
P3_Visual	Mixed_Main_Effect	mixed-switch	1.539 (1.577)	1.53906545007995	1.57667687612999	66
P3_Visual	Move_Main_Effect	stand	2.541 (1.834)	2.54124589711526	1.83352177926528	66
P3_Visual	Move_Main_Effect	walk	2.008 (1.695)	2.00770046193677	1.69523044694137	66
P3_Visual	Move_Main_Effect	perturbation	1.815 (1.688)	1.81474665323218	1.68797965900629	66
