# Supplementary material for: How Do Humans Process Audiovisual Cues for Task‐Switching While Walking? An EEG/ERP Study
Source: Psychophysiology. 2025 Aug 4;62(8):e70122. doi: 10.1111/psyp.70122 (PMC12319377; doi:10.1111/psyp.70122)
Supplement: Supplementary file 1 — Data S1: psyp70122‐sup‐0001‐DataS1.zip. [file PSYP-62-e70122-s001.zip › eeg_posthoc_comparisons.csv]

Component	Effect	Cluster_Number	Cluster_Size	Level_A	Mean_A	SD_A	Level_B	Mean_B	SD_B	Mean_Diff	Pooled_SE	t_stat	df	p_value	Partial_Eta_Squared
CNV_audi	mixed	1	5	repeat-only	-1.77159249011575	1.68970714397257	mixed - repeat	-2.24579357108327	2.02080322567306	0.474201080967517	0.324241677290505	1.46249268425371	130	0.146019612745871	0.0161866422128461
CNV_audi	mixed	1	5	repeat-only	-1.77159249011575	1.68970714397257	mixed - switch	-2.30091447013176	1.83724528538462	0.52932198001601	0.30725027975577	1.72277135251679	130	0.087307797945525	0.0223207271449191
CNV_audi	mixed	1	5	mixed - repeat	-2.24579357108327	2.02080322567306	mixed - switch	-2.30091447013176	1.83724528538462	0.0551208990484935	0.336179874191622	0.163962519115807	130	0.870015294842328	0.000206754994876607
CNV_audi	move	1	736	stand	-1.42118931750645	1.14037081068955	walk	-0.767832704692623	0.98460336690006	-0.653356612813828	0.185451511917482	-3.5230589713636	130	0.000589303641804317	0.0871552211291989
CNV_audi	move	1	736	stand	-1.42118931750645	1.14037081068955	perturbation	-1.13476426854532	1.2276559384114	-0.286425048961129	0.206250241101402	-1.38872588672664	130	0.167290812069198	0.0146182115114469
CNV_audi	move	1	736	walk	-0.767832704692623	0.98460336690006	perturbation	-1.13476426854532	1.2276559384114	0.366931563852699	0.193711081848001	1.89422081768465	130	0.0604172825140836	0.0268592280645769
CNV_visu	mixed	1	449	repeat-only	-0.531065388201419	1.13537914951394	mixed - repeat	-0.94893638891217	1.39609541718814	0.417871000710751	0.221502042778895	1.88653339476364	130	0.0614535990673468	0.026647459397934
CNV_visu	mixed	1	449	repeat-only	-0.531065388201419	1.13537914951394	mixed - switch	-1.10797330929456	1.24588779835534	0.57690792109314	0.207485750487058	2.78047007921696	130	0.00623475031019205	0.0561312491985238
CNV_visu	mixed	1	449	mixed - repeat	-0.94893638891217	1.39609541718814	mixed - switch	-1.10797330929456	1.24588779835534	0.159036920382389	0.230326475141873	0.690484757709369	130	0.491120353629312	0.0036540543082873
CNV_visu	move	1	224	stand	-0.72318731469877	1.25001613114229	walk	-0.419105161982487	1.01492234839083	-0.304082152716284	0.198196707513975	-1.53424421894013	130	0.12739973305196	0.0177849328858142
CNV_visu	move	1	224	stand	-0.72318731469877	1.25001613114229	perturbation	-0.993180182750023	1.07393076559654	0.269992868051253	0.202853418395421	1.33097519473375	130	0.185526776907277	0.0134436887842348
CNV_visu	move	1	224	walk	-0.419105161982487	1.01492234839083	perturbation	-0.993180182750023	1.07393076559654	0.574075020767536	0.181883856654415	3.1562725319724	130	0.00198627292180165	0.071176835777614
CNV_visu	mixedXmove	1	24	Single-Stand	-0.454978120384498	1.69584932538018	Single-Walk	-1.14633689871919	1.56553553397416	0.691358778334688	0.492064594915609	1.40501630370959	42	0.167369975507092	0.0448917004307733
CNV_visu	mixedXmove	1	24	Single-Stand	-0.454978120384498	1.69584932538018	Single-Pert	-1.56740047572539	1.82076149624104	1.11242235534089	0.530483371369337	2.09699759762383	42	0.0420541209767107	0.094776841512203
CNV_visu	mixedXmove	1	24	Single-Stand	-0.454978120384498	1.69584932538018	Repeat-Stand	-0.72525730950645	1.37398068600077	0.270279189121952	0.465331155781243	0.580831921018014	42	0.56445766948097	0.00796850996117439
CNV_visu	mixedXmove	1	24	Single-Stand	-0.454978120384498	1.69584932538018	Repeat-Walk	-1.20254384230286	1.69708160910557	0.747565721918363	0.511503617793869	1.4615062257871	42	0.151318592984612	0.0483958769787111
CNV_visu	mixedXmove	1	24	Single-Stand	-0.454978120384498	1.69584932538018	Repeat-Pert	-1.0606932452206	1.84727802838881	0.605715124836107	0.534634159052221	1.13295253320494	42	0.263660498466782	0.0296551579078731
CNV_visu	mixedXmove	1	24	Single-Stand	-0.454978120384498	1.69584932538018	Switch-Stand	-0.742268260312619	1.35308085458972	0.287290139928121	0.462539076160041	0.621115392699745	42	0.537880252123264	0.00910173864037624
CNV_visu	mixedXmove	1	24	Single-Stand	-0.454978120384498	1.69584932538018	Switch-Walk	-1.56771554054324	1.95416200661342	1.11273742015874	0.551636164781388	2.01715821260506	42	0.0501002295006598	0.0883225961001013
CNV_visu	mixedXmove	1	24	Single-Stand	-0.454978120384498	1.69584932538018	Switch-Pert	-2.17547837214079	1.94339890879233	1.72050025175629	0.549905126242354	3.1287219733937	42	0.00318739931293188	0.189015425360912
CNV_visu	mixedXmove	1	24	Single-Walk	-1.14633689871919	1.56553553397416	Single-Pert	-1.56740047572539	1.82076149624104	0.421063577006201	0.511951432991702	0.822467816030169	42	0.415455873087867	0.0158507386618326
CNV_visu	mixedXmove	1	24	Single-Walk	-1.14633689871919	1.56553553397416	Repeat-Stand	-0.72525730950645	1.37398068600077	-0.421079589212736	0.444088670181515	-0.948188092798282	42	0.348457791214718	0.0209575838143446
CNV_visu	mixedXmove	1	24	Single-Walk	-1.14633689871919	1.56553553397416	Repeat-Walk	-1.20254384230286	1.69708160910557	0.0562069435836747	0.49225766978189	0.114181955983701	42	0.909637655372553	0.000310320791881454
CNV_visu	mixedXmove	1	24	Single-Walk	-1.14633689871919	1.56553553397416	Repeat-Pert	-1.0606932452206	1.84727802838881	-0.0856436534985814	0.516251243551389	-0.165895297238265	42	0.869035365211126	0.000654838753927324
CNV_visu	mixedXmove	1	24	Single-Walk	-1.14633689871919	1.56553553397416	Switch-Stand	-0.742268260312619	1.35308085458972	-0.404068638406567	0.441162169069226	-0.915918604850186	42	0.364938789767257	0.0195828267245685
CNV_visu	mixedXmove	1	24	Single-Walk	-1.14633689871919	1.56553553397416	Switch-Walk	-1.56771554054324	1.95416200661342	0.421378641824049	0.533839040102537	0.789336504394869	42	0.434348930478209	0.0146177264701164
CNV_visu	mixedXmove	1	24	Single-Walk	-1.14633689871919	1.56553553397416	Switch-Pert	-2.17547837214079	1.94339890879233	1.0291414734216	0.532050101316125	1.93429429084935	42	0.0598327594743491	0.0817965056103835
CNV_visu	mixedXmove	1	24	Single-Pert	-1.56740047572539	1.82076149624104	Repeat-Stand	-0.72525730950645	1.37398068600077	-0.842143166218937	0.486312439398276	-1.73169159987135	42	0.0906686001148818	0.0666408602626425
CNV_visu	mixedXmove	1	24	Single-Pert	-1.56740047572539	1.82076149624104	Repeat-Walk	-1.20254384230286	1.69708160910557	-0.364856633422526	0.530662468230994	-0.687549346835861	42	0.495516185977553	0.0111300632182944
CNV_visu	mixedXmove	1	24	Single-Pert	-1.56740047572539	1.82076149624104	Repeat-Pert	-1.0606932452206	1.84727802838881	-0.506707230504782	0.552992213506004	-0.916300841366694	42	0.364740661865764	0.0195988545680297
CNV_visu	mixedXmove	1	24	Single-Pert	-1.56740047572539	1.82076149624104	Switch-Stand	-0.742268260312619	1.35308085458972	-0.825132215412768	0.483641500646687	-1.70608232401369	42	0.0953783327756237	0.0648111875620267
CNV_visu	mixedXmove	1	24	Single-Pert	-1.56740047572539	1.82076149624104	Switch-Walk	-1.56771554054324	1.95416200661342	0.000315064817848265	0.569446364873386	0.000553282692248494	42	0.999561163965914	7.28861274548902e-09
CNV_visu	mixedXmove	1	24	Single-Pert	-1.56740047572539	1.82076149624104	Switch-Pert	-2.17547837214079	1.94339890879233	0.6080778964154	0.567769629374814	1.07099405279034	42	0.290288180734344	0.0265841775746598
CNV_visu	mixedXmove	1	24	Repeat-Stand	-0.72525730950645	1.37398068600077	Repeat-Walk	-1.20254384230286	1.69708160910557	0.477286532796411	0.465535318134232	1.02524236981477	42	0.311117737730064	0.0244156683975213
CNV_visu	mixedXmove	1	24	Repeat-Stand	-0.72525730950645	1.37398068600077	Repeat-Pert	-1.0606932452206	1.84727802838881	0.335435935714155	0.490836903094704	0.683395917461069	42	0.498109654638295	0.0109974721618719
CNV_visu	mixedXmove	1	24	Repeat-Stand	-0.72525730950645	1.37398068600077	Switch-Stand	-0.742268260312619	1.35308085458972	0.0170109508061694	0.411132069278363	0.0413758791330188	42	0.967192313685852	4.07593713209364e-05
CNV_visu	mixedXmove	1	24	Repeat-Stand	-0.72525730950645	1.37398068600077	Switch-Walk	-1.56771554054324	1.95416200661342	0.842458231036786	0.509303092184647	1.65413924235778	42	0.1055550149216	0.0611625051364581
CNV_visu	mixedXmove	1	24	Repeat-Stand	-0.72525730950645	1.37398068600077	Switch-Pert	-2.17547837214079	1.94339890879233	1.45022106263434	0.507427659161129	2.85798583591564	42	0.00660709776180513	0.162814334206462
CNV_visu	mixedXmove	1	24	Repeat-Walk	-1.20254384230286	1.69708160910557	Repeat-Pert	-1.0606932452206	1.84727802838881	-0.141850597082256	0.53481186590717	-0.265234573360939	42	0.79212626827976	0.00167218432802539
CNV_visu	mixedXmove	1	24	Repeat-Walk	-1.20254384230286	1.69708160910557	Switch-Stand	-0.742268260312619	1.35308085458972	-0.460275581990242	0.462744470377138	-0.99466468311359	42	0.32559564069682	0.023014017462267
CNV_visu	mixedXmove	1	24	Repeat-Walk	-1.20254384230286	1.69708160910557	Switch-Walk	-1.56771554054324	1.95416200661342	0.365171698240374	0.551808396261195	0.661772638319049	42	0.511731640242564	0.0103196100850492
CNV_visu	mixedXmove	1	24	Repeat-Walk	-1.20254384230286	1.69708160910557	Switch-Pert	-2.17547837214079	1.94339890879233	0.972934529837926	0.550077899717169	1.76872135808069	42	0.0842025916908116	0.0693216900834156
CNV_visu	mixedXmove	1	24	Repeat-Pert	-1.0606932452206	1.84727802838881	Switch-Stand	-0.742268260312619	1.35308085458972	-0.318424984907986	0.488190718750241	-0.652255302442347	42	0.51779052032303	0.0100278750167991
CNV_visu	mixedXmove	1	24	Repeat-Pert	-1.0606932452206	1.84727802838881	Switch-Walk	-1.56771554054324	1.95416200661342	0.50702229532263	0.573315130790747	0.884369290277265	42	0.381531727806825	0.0182812175254212
CNV_visu	mixedXmove	1	24	Repeat-Pert	-1.0606932452206	1.84727802838881	Switch-Pert	-2.17547837214079	1.94339890879233	1.11478512692018	0.571649743082696	1.95011917771284	42	0.0578574487534933	0.0830287913300903
CNV_visu	mixedXmove	1	24	Switch-Stand	-0.742268260312619	1.35308085458972	Switch-Walk	-1.56771554054324	1.95416200661342	0.825447280230616	0.506753344481435	1.62889360123573	42	0.110814481185205	0.0594199017548212
CNV_visu	mixedXmove	1	24	Switch-Stand	-0.742268260312619	1.35308085458972	Switch-Pert	-2.17547837214079	1.94339890879233	1.43321011182817	0.50486844000791	2.83877936954371	42	0.00694885047181404	0.160984472443639
CNV_visu	mixedXmove	1	24	Switch-Walk	-1.56771554054324	1.95416200661342	Switch-Pert	-2.17547837214079	1.94339890879233	0.607762831597552	0.587581656483382	1.03434616259968	42	0.306893555225148	0.0248403799407631
P3_audi	mixed	1	887	repeat-only	2.54024941730556	1.44410261972407	mixed - repeat	2.82835125451619	1.69264576538036	-0.288101837210623	0.273874613628595	-1.05194794578997	130	0.294774870135416	0.00844041815772322
P3_audi	mixed	1	887	repeat-only	2.54024941730556	1.44410261972407	mixed - switch	3.18645310988092	1.86804226733915	-0.646203692575356	0.290637082058653	-2.22340414374565	130	0.0279154417226444	0.0366340359812641
P3_audi	mixed	1	887	mixed - repeat	2.82835125451619	1.69264576538036	mixed - switch	3.18645310988092	1.86804226733915	-0.358101855364732	0.310293888054574	-1.15407318400596	130	0.250587385074111	0.0101413675354876
P3_audi	move	1	617	stand	3.53053649613594	2.12613966827012	walk	3.05099324376442	1.59311992490069	0.479543252371518	0.327027498243936	1.46636981583065	130	0.144962364161684	0.0162711806627994
P3_audi	move	1	617	stand	3.53053649613594	2.12613966827012	perturbation	2.84255187480303	1.84419807048175	0.687984621332911	0.346443760186451	1.98584792222162	130	0.0491540728142221	0.0294421846703167
P3_audi	move	1	617	walk	3.05099324376442	1.59311992490069	perturbation	2.84255187480303	1.84419807048175	0.208441368961393	0.299977211717425	0.694857345223084	130	0.488384774453851	0.00370030863301863
P3_audi	mixedXmove_cluster1	1	8	Single-Stand	2.46100756703791	3.58370543363302	Single-Walk	3.65117224238136	3.40260189502363	-1.19016467534344	1.05357927369405	-1.12963941590318	42	0.265038699182875	0.0294870759166616
P3_audi	mixedXmove_cluster1	1	8	Single-Stand	2.46100756703791	3.58370543363302	Single-Pert	3.80255788530816	4.12134213613005	-1.34155031827024	1.16440397625277	-1.15213477936374	42	0.25578167600138	0.0306368280593621
P3_audi	mixedXmove_cluster1	1	8	Single-Stand	2.46100756703791	3.58370543363302	Repeat-Stand	3.07681175744669	3.35932972967061	-0.615804190408777	1.04724836134987	-0.588021154423222	42	0.55966683900831	0.00816537017063009
P3_audi	mixedXmove_cluster1	1	8	Single-Stand	2.46100756703791	3.58370543363302	Repeat-Walk	2.77450113997541	3.88313684583243	-0.313493572937494	1.12657357421262	-0.278271725978128	42	0.78216920194776	0.00184030117796864
P3_audi	mixedXmove_cluster1	1	8	Single-Stand	2.46100756703791	3.58370543363302	Repeat-Pert	3.5890843837776	3.72377068946704	-1.12807681673968	1.10184582288054	-1.02380641040192	42	0.311787637990218	0.0243489870314614
P3_audi	mixedXmove_cluster1	1	8	Single-Stand	2.46100756703791	3.58370543363302	Switch-Stand	2.77271717346527	3.05914374233936	-0.311709606427361	1.00456469702836	-0.310293211924967	42	0.757872565770695	0.00228718245585673
P3_audi	mixedXmove_cluster1	1	8	Single-Stand	2.46100756703791	3.58370543363302	Switch-Walk	3.21393291956999	3.7158776297663	-0.752925352532078	1.10063393291917	-0.684083354158567	42	0.49767989191513	0.011019364359689
P3_audi	mixedXmove_cluster1	1	8	Single-Stand	2.46100756703791	3.58370543363302	Switch-Pert	3.68722239763222	3.35437765779809	-1.22621483059431	1.0465265949404	-1.17169963622773	42	0.24792176564052	0.0316529600143699
P3_audi	mixedXmove_cluster1	1	8	Single-Walk	3.65117224238136	3.40260189502363	Single-Pert	3.80255788530816	4.12134213613005	-0.151385642926801	1.13944086485552	-0.132859587185331	42	0.894938942899742	0.000420101295658525
P3_audi	mixedXmove_cluster1	1	8	Single-Walk	3.65117224238136	3.40260189502363	Repeat-Stand	3.07681175744669	3.35932972967061	0.574360484934666	1.01942042109201	0.563418657357683	42	0.576145752726539	0.00750141263464826
P3_audi	mixedXmove_cluster1	1	8	Single-Walk	3.65117224238136	3.40260189502363	Repeat-Walk	2.77450113997541	3.88313684583243	0.876671102405949	1.10075287085868	0.796428631362161	42	0.430261932662394	0.0148776592134743
P3_audi	mixedXmove_cluster1	1	8	Single-Walk	3.65117224238136	3.40260189502363	Repeat-Pert	3.5890843837776	3.72377068946704	0.0620878586037596	1.07543157940835	0.0577329695283054	42	0.95423513601712	7.93531256902053e-05
P3_audi	mixedXmove_cluster1	1	8	Single-Walk	3.65117224238136	3.40260189502363	Switch-Stand	2.77271717346527	3.05914374233936	0.878455068916082	0.9755199101531	0.900499374511194	42	0.372989194233536	0.0189414177253292
P3_audi	mixedXmove_cluster1	1	8	Single-Walk	3.65117224238136	3.40260189502363	Switch-Walk	3.21393291956999	3.7158776297663	0.437239322811365	1.0741898895831	0.407040996244213	42	0.686044945915477	0.00392931795006482
P3_audi	mixedXmove_cluster1	1	8	Single-Walk	3.65117224238136	3.40260189502363	Switch-Pert	3.68722239763222	3.35437765779809	-0.0360501552508632	1.01867893789308	-0.0353891240015478	42	0.971937120509779	2.98179227125188e-05
P3_audi	mixedXmove_cluster1	1	8	Single-Pert	3.80255788530816	4.12134213613005	Repeat-Stand	3.07681175744669	3.35932972967061	0.725746127861467	1.13358957691706	0.640219478583446	42	0.525507428081683	0.0096647519700334
P3_audi	mixedXmove_cluster1	1	8	Single-Pert	3.80255788530816	4.12134213613005	Repeat-Walk	2.77450113997541	3.88313684583243	1.02805674533275	1.20725482672848	0.85156565339123	42	0.399284690728953	0.0169727624915077
P3_audi	mixedXmove_cluster1	1	8	Single-Pert	3.80255788530816	4.12134213613005	Repeat-Pert	3.5890843837776	3.72377068946704	0.213473501530561	1.18421299433181	0.180266136710493	42	0.857810630575929	0.000773113263063545
P3_audi	mixedXmove_cluster1	1	8	Single-Pert	3.80255788530816	4.12134213613005	Switch-Stand	2.77271717346527	3.05914374233936	1.02984071184288	1.09427895395127	0.941113514176883	42	0.352028427396913	0.0206524495840777
P3_audi	mixedXmove_cluster1	1	8	Single-Pert	3.80255788530816	4.12134213613005	Switch-Walk	3.21393291956999	3.7158776297663	0.588624965738166	1.18308547993715	0.497533758735197	42	0.621407630041737	0.00585927232715378
P3_audi	mixedXmove_cluster1	1	8	Single-Pert	3.80255788530816	4.12134213613005	Switch-Pert	3.68722239763222	3.35437765779809	0.115335487675938	1.13292281840492	0.101803481933855	42	0.919397145445226	0.000246699813085524
P3_audi	mixedXmove_cluster1	1	8	Repeat-Stand	3.07681175744669	3.35932972967061	Repeat-Walk	2.77450113997541	3.88313684583243	0.302310617471283	1.09469481002511	0.276159724795213	42	0.783779773928031	0.00181252292855813
P3_audi	mixedXmove_cluster1	1	8	Repeat-Stand	3.07681175744669	3.35932972967061	Repeat-Pert	3.5890843837776	3.72377068946704	-0.512272626330907	1.06923006241923	-0.479104211839913	42	0.634349658137811	0.00543555154058842
P3_audi	mixedXmove_cluster1	1	8	Repeat-Stand	3.07681175744669	3.35932972967061	Switch-Stand	2.77271717346527	3.05914374233936	0.304094583981416	0.968678966168567	0.313927105472525	42	0.755130387239134	0.0023409411254705
P3_audi	mixedXmove_cluster1	1	8	Repeat-Stand	3.07681175744669	3.35932972967061	Switch-Walk	3.21393291956999	3.7158776297663	-0.137121162123301	1.06798116241572	-0.128392865856491	42	0.89845091483295	0.000392339533151288
P3_audi	mixedXmove_cluster1	1	8	Repeat-Stand	3.07681175744669	3.35932972967061	Switch-Pert	3.68722239763222	3.35437765779809	-0.610410640185529	1.01212974607965	-0.603095247965858	42	0.549688431124944	0.00858573904327764
P3_audi	mixedXmove_cluster1	1	8	Repeat-Walk	2.77450113997541	3.88313684583243	Repeat-Pert	3.5890843837776	3.72377068946704	-0.81458324380219	1.14703609975678	-0.710163563269645	42	0.481527439337335	0.0118654325209782
P3_audi	mixedXmove_cluster1	1	8	Repeat-Walk	2.77450113997541	3.88313684583243	Switch-Stand	2.77271717346527	3.05914374233936	0.00178396651013291	1.0539344511219	0.00169267311475956	42	0.998657457312981	6.821766852325e-08
P3_audi	mixedXmove_cluster1	1	8	Repeat-Walk	2.77450113997541	3.88313684583243	Switch-Walk	3.21393291956999	3.7158776297663	-0.439431779594584	1.14587200464932	-0.383491155915854	42	0.703290028512737	0.003489340599098
P3_audi	mixedXmove_cluster1	1	8	Repeat-Walk	2.77450113997541	3.88313684583243	Switch-Pert	3.68722239763222	3.35437765779809	-0.912721257656813	1.0940043467297	-0.834293995618213	42	0.408835624109036	0.0163023635360557
P3_audi	mixedXmove_cluster1	1	8	Repeat-Pert	3.5890843837776	3.72377068946704	Switch-Stand	2.77271717346527	3.05914374233936	0.816367210312323	1.02745998780815	0.794548907012773	42	0.431342907701699	0.0148085525816868
P3_audi	mixedXmove_cluster1	1	8	Repeat-Pert	3.5890843837776	3.72377068946704	Switch-Walk	3.21393291956999	3.7158776297663	0.375151464207605	1.12156981518056	0.334487839392512	42	0.739676127818062	0.00265678257734324
P3_audi	mixedXmove_cluster1	1	8	Repeat-Pert	3.5890843837776	3.72377068946704	Switch-Pert	3.68722239763222	3.35437765779809	-0.0981380138546228	1.06852314432051	-0.0918445373656651	42	0.927258235063727	0.000200802980633956
P3_audi	mixedXmove_cluster1	1	8	Switch-Stand	2.77271717346527	3.05914374233936	Switch-Walk	3.21393291956999	3.7158776297663	-0.441215746104717	1.02616025231955	-0.429967683027464	42	0.669417267529954	0.00438242902655951
P3_audi	mixedXmove_cluster1	1	8	Switch-Stand	2.77271717346527	3.05914374233936	Switch-Pert	3.68722239763222	3.35437765779809	-0.914505224166946	0.967898611975944	-0.944835763634378	42	0.350146775262091	0.0208127330747506
P3_audi	mixedXmove_cluster1	1	8	Switch-Walk	3.21393291956999	3.7158776297663	Switch-Pert	3.68722239763222	3.35437765779809	-0.473289478062228	1.06727341709723	-0.443456634898189	42	0.659711566619785	0.00466041189018754
P3_audi	mixedXmove_cluster2	2	13	Single-Stand	3.9160148603516	2.81665640350167	Single-Walk	2.43706625856303	2.37686214008521	1.47894860178857	0.785754614956436	1.88220161057606	42	0.066749345683067	0.0777881907047907
P3_audi	mixedXmove_cluster2	2	13	Single-Stand	3.9160148603516	2.81665640350167	Single-Pert	2.39822184429276	2.74147546852791	1.51779301605884	0.837996556727773	1.81121629184916	42	0.0772632233075157	0.0724484962188908
P3_audi	mixedXmove_cluster2	2	13	Single-Stand	3.9160148603516	2.81665640350167	Repeat-Stand	2.9888327265536	2.14241264727064	0.927182133797999	0.754486135982394	1.228892208325	42	0.225953301322194	0.0347085715674976
P3_audi	mixedXmove_cluster2	2	13	Single-Stand	3.9160148603516	2.81665640350167	Repeat-Walk	2.1272438414447	1.95763356833621	1.78877101890691	0.731308990884394	2.4459852691592	42	0.0187160169332605	0.124687147448077
P3_audi	mixedXmove_cluster2	2	13	Single-Stand	3.9160148603516	2.81665640350167	Repeat-Pert	2.18208046236655	1.75959235205299	1.73393439798505	0.708061326978954	2.44884776490072	42	0.0185868209674991	0.124942672363083
P3_audi	mixedXmove_cluster2	2	13	Single-Stand	3.9160148603516	2.81665640350167	Switch-Stand	2.35649218759337	2.5846799876528	1.55952267275824	0.815032735928157	1.91344789480419	42	0.0625230903270144	0.0801835300700682
P3_audi	mixedXmove_cluster2	2	13	Single-Stand	3.9160148603516	2.81665640350167	Switch-Walk	2.0373692507302	2.10452791042599	1.8786456096214	0.749623876025017	2.50611762739359	42	0.0161662672637759	0.130085836485781
P3_audi	mixedXmove_cluster2	2	13	Single-Stand	3.9160148603516	2.81665640350167	Switch-Pert	2.03166723032515	2.37630212361854	1.88434763002646	0.785677619467337	2.39837254280449	42	0.0209876360231924	0.120459203048004
P3_audi	mixedXmove_cluster2	2	13	Single-Walk	2.43706625856303	2.37686214008521	Single-Pert	2.39822184429276	2.74147546852791	0.0388444142702689	0.773573801424588	0.0502142319178005	42	0.960189720796872	6.00313742819084e-05
P3_audi	mixedXmove_cluster2	2	13	Single-Walk	2.43706625856303	2.37686214008521	Repeat-Stand	2.9888327265536	2.14241264727064	-0.551766467990574	0.682222490506234	-0.808777892357585	42	0.423200842038883	0.0153354858432326
P3_audi	mixedXmove_cluster2	2	13	Single-Walk	2.43706625856303	2.37686214008521	Repeat-Walk	2.1272438414447	1.95763356833621	0.309822417118333	0.656499076397854	0.471931230761661	42	0.639418622657398	0.00527486366076
P3_audi	mixedXmove_cluster2	2	13	Single-Walk	2.43706625856303	2.37686214008521	Repeat-Pert	2.18208046236655	1.75959235205299	0.254985796196479	0.630499040384744	0.404419007586246	42	0.687956824322301	0.00387905466533948
P3_audi	mixedXmove_cluster2	2	13	Single-Walk	2.43706625856303	2.37686214008521	Switch-Stand	2.35649218759337	2.5846799876528	0.0805740709696621	0.74863646571445	0.107627766826409	42	0.914803476050968	0.000275727196212811
P3_audi	mixedXmove_cluster2	2	13	Single-Walk	2.43706625856303	2.37686214008521	Switch-Walk	2.0373692507302	2.10452791042599	0.399697007832828	0.676841305380852	0.590532824541379	42	0.557997917187911	0.00823469853657179
P3_audi	mixedXmove_cluster2	2	13	Single-Walk	2.43706625856303	2.37686214008521	Switch-Pert	2.03166723032515	2.37630212361854	0.405399028237883	0.71656647904765	0.565752152928891	42	0.574572623012406	0.00756320717231919
P3_audi	mixedXmove_cluster2	2	13	Single-Pert	2.39822184429276	2.74147546852791	Repeat-Stand	2.9888327265536	2.14241264727064	-0.590610882260843	0.741792046812848	-0.796194681243128	42	0.430396381765571	0.0148690498472831
P3_audi	mixedXmove_cluster2	2	13	Single-Pert	2.39822184429276	2.74147546852791	Repeat-Walk	2.1272438414447	1.95763356833621	0.270978002848064	0.718205368591395	0.37729877093446	42	0.707851431635629	0.00337794042838676
P3_audi	mixedXmove_cluster2	2	13	Single-Pert	2.39822184429276	2.74147546852791	Repeat-Pert	2.18208046236655	1.75959235205299	0.21614138192621	0.694519225139484	0.311210077565241	42	0.757180388853563	0.00230068778159211
P3_audi	mixedXmove_cluster2	2	13	Single-Pert	2.39822184429276	2.74147546852791	Switch-Stand	2.35649218759337	2.5846799876528	0.0417296566993932	0.803296005193409	0.0519480445932829	42	0.958816383336193	6.42482370670417e-05
P3_audi	mixedXmove_cluster2	2	13	Single-Pert	2.39822184429276	2.74147546852791	Switch-Walk	2.0373692507302	2.10452791042599	0.360852593562559	0.736846026542806	0.489725913642551	42	0.626876151736985	0.00567785102695232
P3_audi	mixedXmove_cluster2	2	13	Single-Pert	2.39822184429276	2.74147546852791	Switch-Pert	2.03166723032515	2.37630212361854	0.366554613967614	0.773495593430895	0.473893603377538	42	0.638030115521808	0.00531858867824251
P3_audi	mixedXmove_cluster2	2	13	Repeat-Stand	2.9888327265536	2.14241264727064	Repeat-Walk	2.1272438414447	1.95763356833621	0.861588885108908	0.618732617352231	1.39250600492979	42	0.171098025350723	0.0441309486643761
P3_audi	mixedXmove_cluster2	2	13	Repeat-Stand	2.9888327265536	2.14241264727064	Repeat-Pert	2.18208046236655	1.75959235205299	0.806752264187053	0.591073645487929	1.36489297119834	42	0.179554355906617	0.0424716885747582
P3_audi	mixedXmove_cluster2	2	13	Repeat-Stand	2.9888327265536	2.14241264727064	Switch-Stand	2.35649218759337	2.5846799876528	0.632340538960237	0.715748260397278	0.883467797196258	42	0.382012804400156	0.018244645776733
P3_audi	mixedXmove_cluster2	2	13	Repeat-Stand	2.9888327265536	2.14241264727064	Switch-Walk	2.0373692507302	2.10452791042599	0.951463475823403	0.640275852374555	1.48602117711415	42	0.144741994693823	0.0499512758891311
P3_audi	mixedXmove_cluster2	2	13	Repeat-Stand	2.9888327265536	2.14241264727064	Switch-Pert	2.03166723032515	2.37630212361854	0.957165496228458	0.682133808984024	1.40319316184323	42	0.167909300816727	0.0447804871949182
P3_audi	mixedXmove_cluster2	2	13	Repeat-Walk	2.1272438414447	1.95763356833621	Repeat-Pert	2.18208046236655	1.75959235205299	-0.0548366209218547	0.561187638093621	-0.0977153044713122	42	0.922623205339208	0.000227288345595031
P3_audi	mixedXmove_cluster2	2	13	Repeat-Walk	2.1272438414447	1.95763356833621	Switch-Stand	2.35649218759337	2.5846799876528	-0.229248346148671	0.691273522580199	-0.331631891950664	42	0.74181643637197	0.00261172559359049
P3_audi	mixedXmove_cluster2	2	13	Repeat-Walk	2.1272438414447	1.95763356833621	Switch-Walk	2.0373692507302	2.10452791042599	0.0898745907144951	0.612794156216155	0.146663589727173	42	0.884099294096178	0.000511885661531577
P3_audi	mixedXmove_cluster2	2	13	Repeat-Walk	2.1272438414447	1.95763356833621	Switch-Pert	2.03166723032515	2.37630212361854	0.09557661111955	0.656406919614473	0.145605733674601	42	0.884929212350487	0.000504531740155281
P3_audi	mixedXmove_cluster2	2	13	Repeat-Pert	2.18208046236655	1.75959235205299	Switch-Stand	2.35649218759337	2.5846799876528	-0.174411725226816	0.666631146613541	-0.261631527588864	42	0.794884364118751	0.00162713516922672
P3_audi	mixedXmove_cluster2	2	13	Repeat-Pert	2.18208046236655	1.75959235205299	Switch-Walk	2.0373692507302	2.10452791042599	0.14471121163635	0.584854409667497	0.247431171321118	42	0.805780160614987	0.00145554934834588
P3_audi	mixedXmove_cluster2	2	13	Repeat-Pert	2.18208046236655	1.75959235205299	Switch-Pert	2.03166723032515	2.37630212361854	0.150413232041405	0.630403082743579	0.238598503336613	42	0.812577293660999	0.00135362345314748
P3_audi	mixedXmove_cluster2	2	13	Switch-Stand	2.35649218759337	2.5846799876528	Switch-Walk	2.0373692507302	2.10452791042599	0.319122936863166	0.710620994890284	0.449076144889917	42	0.655685485548503	0.00477870631312237
P3_audi	mixedXmove_cluster2	2	13	Switch-Stand	2.35649218759337	2.5846799876528	Switch-Pert	2.03166723032515	2.37630212361854	0.324824957268221	0.74855565230913	0.433935614895442	42	0.666556183717058	0.00446332555112608
P3_audi	mixedXmove_cluster2	2	13	Switch-Walk	2.0373692507302	2.10452791042599	Switch-Pert	2.03166723032515	2.37630212361854	0.00570202040505485	0.676751918708902	0.00842556961779006	42	0.993317342087912	1.69024055699219e-06
P3_audi	mixedXmove_cluster3	3	6	Single-Stand	3.43879899021351	2.4430158117659	Single-Walk	2.74889066160628	2.34378764406091	0.689908328607227	0.721792805103779	0.955825998442908	42	0.344629697933454	0.0212893644021434
P3_audi	mixedXmove_cluster3	3	6	Single-Stand	3.43879899021351	2.4430158117659	Single-Pert	2.97755012390288	3.01570861317317	0.461248866310626	0.827450209875469	0.557433983103399	42	0.580189929651823	0.00734406204028311
P3_audi	mixedXmove_cluster3	3	6	Single-Stand	3.43879899021351	2.4430158117659	Repeat-Stand	3.32145409873038	2.00778581920663	0.117344891483134	0.674184023715991	0.174054690344556	42	0.862658738308022	0.000720790449021239
P3_audi	mixedXmove_cluster3	3	6	Single-Stand	3.43879899021351	2.4430158117659	Repeat-Walk	2.32713643890439	1.4996534533804	1.11166255130912	0.611157126678341	1.81894721141688	42	0.0760541117791644	0.0730230292860049
P3_audi	mixedXmove_cluster3	3	6	Single-Stand	3.43879899021351	2.4430158117659	Repeat-Pert	2.80753996787649	2.13322473502451	0.631259022337018	0.691473197622248	0.912919003234996	42	0.366496015964644	0.0194572622251212
P3_audi	mixedXmove_cluster3	3	6	Single-Stand	3.43879899021351	2.4430158117659	Switch-Stand	2.26357889265725	2.11249115412765	1.17522009755626	0.688573793919716	1.70674531609212	42	0.0952538918039914	0.0648583015785612
P3_audi	mixedXmove_cluster3	3	6	Single-Stand	3.43879899021351	2.4430158117659	Switch-Walk	2.45203281961607	1.99256413258154	0.986766170597438	0.672128169561183	1.46812202684746	42	0.149520957251349	0.0488135800018204
P3_audi	mixedXmove_cluster3	3	6	Single-Stand	3.43879899021351	2.4430158117659	Switch-Pert	2.05679634721442	1.89723450858806	1.38200264299909	0.659470346604537	2.09562514844634	42	0.0421822587920218	0.0946645626654351
P3_audi	mixedXmove_cluster3	3	6	Single-Walk	2.74889066160628	2.34378764406091	Single-Pert	2.97755012390288	3.01570861317317	-0.228659462296601	0.814299446820267	-0.280805130335636	42	0.780238552182425	0.00187389908165731
P3_audi	mixedXmove_cluster3	3	6	Single-Walk	2.74889066160628	2.34378764406091	Repeat-Stand	3.32145409873038	2.00778581920663	-0.572563437124094	0.657977079466086	-0.870187511073637	42	0.389144356283104	0.0177099023925717
P3_audi	mixedXmove_cluster3	3	6	Single-Walk	2.74889066160628	2.34378764406091	Repeat-Walk	2.32713643890439	1.4996534533804	0.421754222701896	0.593230792153072	0.710944590673018	42	0.481048317913288	0.0118912352093195
P3_audi	mixedXmove_cluster3	3	6	Single-Walk	2.74889066160628	2.34378764406091	Repeat-Pert	2.80753996787649	2.13322473502451	-0.0586493062702091	0.675681080317314	-0.0868002789757947	42	0.931242777786159	0.000179355645550253
P3_audi	mixedXmove_cluster3	3	6	Single-Walk	2.74889066160628	2.34378764406091	Switch-Stand	2.26357889265725	2.11249115412765	0.485311768949031	0.672713615843939	0.721424031740748	42	0.474645781493413	0.0122400539349419
P3_audi	mixedXmove_cluster3	3	6	Single-Walk	2.74889066160628	2.34378764406091	Switch-Walk	2.45203281961607	1.99256413258154	0.296857841990211	0.655870425912391	0.452616599654188	42	0.653154239855065	0.00485398547968007
P3_audi	mixedXmove_cluster3	3	6	Single-Walk	2.74889066160628	2.34378764406091	Switch-Pert	2.05679634721442	1.89723450858806	0.692094314391866	0.642892586144484	1.07653180221357	42	0.287834493530342	0.0268524027434389
P3_audi	mixedXmove_cluster3	3	6	Single-Pert	2.97755012390288	3.01570861317317	Repeat-Stand	3.32145409873038	2.00778581920663	-0.343903974827492	0.772413641403423	-0.445232911996016	42	0.65843784686054	0.00469764572836657
P3_audi	mixedXmove_cluster3	3	6	Single-Pert	2.97755012390288	3.01570861317317	Repeat-Walk	2.32713643890439	1.4996534533804	0.650413684998497	0.718061117929342	0.905791538851291	42	0.370213390009575	0.0191604280804125
P3_audi	mixedXmove_cluster3	3	6	Single-Pert	2.97755012390288	3.01570861317317	Repeat-Pert	2.80753996787649	2.13322473502451	0.170010156026392	0.787549311866976	0.21587239486422	42	0.830132209277298	0.00110831529486462
P3_audi	mixedXmove_cluster3	3	6	Single-Pert	2.97755012390288	3.01570861317317	Switch-Stand	2.26357889265725	2.11249115412765	0.713971231245633	0.785004844103017	0.909511879587762	42	0.368270004741836	0.0193150995173943
P3_audi	mixedXmove_cluster3	3	6	Single-Pert	2.97755012390288	3.01570861317317	Switch-Walk	2.45203281961607	1.99256413258154	0.525517304286812	0.770619888083533	0.681941009326569	42	0.499019889379886	0.0109512083688572
P3_audi	mixedXmove_cluster3	3	6	Single-Pert	2.97755012390288	3.01570861317317	Switch-Pert	2.05679634721442	1.89723450858806	0.920753776688467	0.759605077420444	1.21214800171593	42	0.23223071839318	0.033800928107027
P3_audi	mixedXmove_cluster3	3	6	Repeat-Stand	3.32145409873038	2.00778581920663	Repeat-Walk	2.32713643890439	1.4996534533804	0.99431765982599	0.534286456026038	1.86101977433905	42	0.0697509392350864	0.0761798504250789
P3_audi	mixedXmove_cluster3	3	6	Repeat-Stand	3.32145409873038	2.00778581920663	Repeat-Pert	2.80753996787649	2.13322473502451	0.513914130853884	0.624567183442321	0.822832426163397	42	0.415250790302407	0.0158645724283844
P3_audi	mixedXmove_cluster3	3	6	Repeat-Stand	3.32145409873038	2.00778581920663	Switch-Stand	2.26357889265725	2.11249115412765	1.05787520607312	0.62135565763589	1.70252767971581	42	0.096047827393789	0.0645588162638989
P3_audi	mixedXmove_cluster3	3	6	Repeat-Stand	3.32145409873038	2.00778581920663	Switch-Walk	2.45203281961607	1.99256413258154	0.869421279114304	0.603079812231187	1.4416355206747	42	0.156820487998488	0.0471504654834386
P3_audi	mixedXmove_cluster3	3	6	Repeat-Stand	3.32145409873038	2.00778581920663	Switch-Pert	2.05679634721442	1.89723450858806	1.26465775151596	0.588939828551139	2.1473462826027	42	0.0375833606075857	0.0989270033840968
P3_audi	mixedXmove_cluster3	3	6	Repeat-Walk	2.32713643890439	1.4996534533804	Repeat-Pert	2.80753996787649	2.13322473502451	-0.480403528972105	0.555943434432781	-0.8641230370177	42	0.392428738531847	0.0174682132766848
P3_audi	mixedXmove_cluster3	3	6	Repeat-Walk	2.32713643890439	1.4996534533804	Switch-Stand	2.26357889265725	2.11249115412765	0.0635575462471354	0.552333041680443	0.115071055777806	42	0.908937192548911	0.000315170823602443
P3_audi	mixedXmove_cluster3	3	6	Repeat-Walk	2.32713643890439	1.4996534533804	Switch-Walk	2.45203281961607	1.99256413258154	-0.124896380711685	0.531689943083979	-0.234904538512135	42	0.815424342184727	0.00131208907028818
P3_audi	mixedXmove_cluster3	3	6	Repeat-Walk	2.32713643890439	1.4996534533804	Switch-Pert	2.05679634721442	1.89723450858806	0.27034009168997	0.515595827475055	0.524325600177688	42	0.602808523262284	0.00650308391671469
P3_audi	mixedXmove_cluster3	3	6	Repeat-Pert	2.80753996787649	2.13322473502451	Switch-Stand	2.26357889265725	2.11249115412765	0.543961075219241	0.640073385224055	0.849841733426909	42	0.400231695859833	0.0169052728624947
P3_audi	mixedXmove_cluster3	3	6	Repeat-Pert	2.80753996787649	2.13322473502451	Switch-Walk	2.45203281961607	1.99256413258154	0.35550714826042	0.622347447264674	0.571235810194026	42	0.570884117440848	0.00770939749161216
P3_audi	mixedXmove_cluster3	3	6	Repeat-Pert	2.80753996787649	2.13322473502451	Switch-Pert	2.05679634721442	1.89723450858806	0.750743620662075	0.608655244658171	1.23344640048851	42	0.224267829962038	0.0349572939209504
P3_audi	mixedXmove_cluster3	3	6	Switch-Stand	2.26357889265725	2.11249115412765	Switch-Walk	2.45203281961607	1.99256413258154	-0.188453926958821	0.619124407336611	-0.30438781725554	42	0.762335571511581	0.00220114293151239
P3_audi	mixedXmove_cluster3	3	6	Switch-Stand	2.26357889265725	2.11249115412765	Switch-Pert	2.05679634721442	1.89723450858806	0.206782545442834	0.605359309412974	0.341586463159136	42	0.734365338876131	0.00277042986719941
P3_audi	mixedXmove_cluster3	3	6	Switch-Walk	2.45203281961607	1.99256413258154	Switch-Pert	2.05679634721442	1.89723450858806	0.395236472401655	0.586585288033741	0.673791996602071	42	0.50413504498288	0.0106938262861697
P3_visu	mixed	1	1634	repeat-only	3.15023286400841	1.7013744247687	mixed - repeat	1.69891125781172	1.5679128728276	1.45132160619668	0.284791941866432	5.09607679446688	130	1.19373306572967e-06	0.166506372458661
P3_visu	mixed	1	1634	repeat-only	3.15023286400841	1.7013744247687	mixed - switch	1.53853996359546	1.57419282012464	1.61169290041295	0.285316357330664	5.64879250349147	130	9.72810672017488e-08	0.197079130743685
P3_visu	mixed	1	1634	mixed - repeat	1.69891125781172	1.5679128728276	mixed - switch	1.53853996359546	1.57419282012464	0.160371294216268	0.273485743124907	0.58639727389015	130	0.558625408237889	0.002638112437174
P3_visu	move_cluster1	1	5	stand	0.722759495088548	1.92649522628504	walk	1.14807885548834	1.69359804128173	-0.425319360399788	0.315740068159553	-1.34705538919711	130	0.18030583080567	0.0137659925128673
P3_visu	move_cluster1	1	5	stand	0.722759495088548	1.92649522628504	perturbation	0.521864229200803	1.69650035358423	0.200895265887745	0.315976056501085	0.635792686674838	130	0.526029237763203	0.00309984065067714
P3_visu	move_cluster1	1	5	walk	1.14807885548834	1.69359804128173	perturbation	0.521864229200803	1.69650035358423	0.626214626287534	0.295070299151892	2.12225570681779	130	0.0357130249276858	0.0334857722716954
P3_visu	move_cluster2	2	1076	stand	2.7440939796234	1.88631461173226	walk	2.10345798942048	1.72913790698542	0.640635990202929	0.314981979181699	2.03388140447671	130	0.0439982137202115	0.0308392437165608
P3_visu	move_cluster2	2	1076	stand	2.7440939796234	1.88631461173226	perturbation	1.84832775706297	1.77855180473056	0.89576622256043	0.319123547286156	2.8069574626444	130	0.00577163387902324	0.0571443774206983
P3_visu	move_cluster2	2	1076	walk	2.10345798942048	1.72913790698542	perturbation	1.84832775706297	1.77855180473056	0.255130232357501	0.305335494157141	0.835573450318221	130	0.404927996967578	0.0053419487164977
P3_visu	mixedXmove_cluster1	1	8	Single-Stand	2.41855147108436	2.46672814788465	Single-Walk	0.476934444773096	2.09308056539558	1.94161702631126	0.689721090164947	2.81507562114263	42	0.00739329235783925	0.158732222124054
P3_visu	mixedXmove_cluster1	1	8	Single-Stand	2.41855147108436	2.46672814788465	Single-Pert	0.452676456633278	1.79708837584277	1.96587501445108	0.650673580577558	3.02129220108508	42	0.004273306577391	0.178535629894449
P3_visu	mixedXmove_cluster1	1	8	Single-Stand	2.41855147108436	2.46672814788465	Repeat-Stand	2.10157799479467	1.93044348575605	0.316973476289687	0.667810527268176	0.474645821452285	42	0.637498220215952	0.0053353964648635
P3_visu	mixedXmove_cluster1	1	8	Single-Stand	2.41855147108436	2.46672814788465	Repeat-Walk	1.02883844822645	1.93092547457488	1.3897130228579	0.667873863428793	2.08080162880348	42	0.0435881982051343	0.0934547840458576
P3_visu	mixedXmove_cluster1	1	8	Single-Stand	2.41855147108436	2.46672814788465	Repeat-Pert	0.768690453334288	1.91777410011999	1.64986101775007	0.666149220747582	2.47671387485603	42	0.0173707146303446	0.127437931473584
P3_visu	mixedXmove_cluster1	1	8	Single-Stand	2.41855147108436	2.46672814788465	Switch-Stand	1.71754205082967	2.03434275035373	0.701009420254691	0.681685684084387	1.02834698838697	42	0.309672743229381	0.0245601251634279
P3_visu	mixedXmove_cluster1	1	8	Single-Stand	2.41855147108436	2.46672814788465	Switch-Walk	0.43312312357805	1.87364860689709	1.98542834750631	0.660416771223563	3.00632635938042	42	0.00444966208851016	0.177083712166548
P3_visu	mixedXmove_cluster1	1	8	Single-Stand	2.41855147108436	2.46672814788465	Switch-Pert	0.519834973426028	1.64919774251782	1.89871649765833	0.632620845426256	3.00134987866071	42	0.00450980205416873	0.176601380974994
P3_visu	mixedXmove_cluster1	1	8	Single-Walk	0.476934444773096	2.09308056539558	Single-Pert	0.452676456633278	1.79708837584277	0.0242579881398177	0.588160185502442	0.0412438460435655	42	0.96729694426435	4.04996653408031e-05
P3_visu	mixedXmove_cluster1	1	8	Single-Walk	0.476934444773096	2.09308056539558	Repeat-Stand	2.10157799479467	1.93044348575605	-1.62464355002157	0.607064408179929	-2.67622928989117	42	0.0105718192354651	0.145685155345372
P3_visu	mixedXmove_cluster1	1	8	Single-Walk	0.476934444773096	2.09308056539558	Repeat-Walk	1.02883844822645	1.93092547457488	-0.551904003453356	0.607134081402082	-0.909031497916933	42	0.368520570024252	0.0192950949742012
P3_visu	mixedXmove_cluster1	1	8	Single-Walk	0.476934444773096	2.09308056539558	Repeat-Pert	0.768690453334288	1.91777410011999	-0.291756008561193	0.605236383284465	-0.482052990565284	42	0.632270955119946	0.00550229735460806
P3_visu	mixedXmove_cluster1	1	8	Single-Walk	0.476934444773096	2.09308056539558	Switch-Stand	1.71754205082967	2.03434275035373	-1.24060760605657	0.622295482254409	-1.99359892757406	42	0.0527168411464456	0.0864488391960112
P3_visu	mixedXmove_cluster1	1	8	Single-Walk	0.476934444773096	2.09308056539558	Switch-Walk	0.43312312357805	1.87364860689709	0.0438113211950457	0.598921202715352	0.0731503927334958	42	0.942033710330507	0.000127388054908002
P3_visu	mixedXmove_cluster1	1	8	Single-Walk	0.476934444773096	2.09308056539558	Switch-Pert	0.519834973426028	1.64919774251782	-0.0429005286529321	0.568124484084676	-0.0755125502504095	42	0.940165457233169	0.000135746933252157
P3_visu	mixedXmove_cluster1	1	8	Single-Pert	0.452676456633278	1.79708837584277	Repeat-Stand	2.10157799479467	1.93044348575605	-1.64890153816139	0.56230607494686	-2.93239147081457	42	0.0054256017962846	0.169942753375231
P3_visu	mixedXmove_cluster1	1	8	Single-Pert	0.452676456633278	1.79708837584277	Repeat-Walk	1.02883844822645	1.93092547457488	-0.576161991593174	0.562381293290635	-1.02450419042551	42	0.311461988413399	0.0243813791710191
P3_visu	mixedXmove_cluster1	1	8	Single-Pert	0.452676456633278	1.79708837584277	Repeat-Pert	0.768690453334288	1.91777410011999	-0.31601399670101	0.5603320496764	-0.563976300987089	42	0.575769624946685	0.00751615736673111
P3_visu	mixedXmove_cluster1	1	8	Single-Pert	0.452676456633278	1.79708837584277	Switch-Stand	1.71754205082967	2.03434275035373	-1.26486559419639	0.578716332478654	-2.18564005059083	42	0.034468938882336	0.102123268701403
P3_visu	mixedXmove_cluster1	1	8	Single-Pert	0.452676456633278	1.79708837584277	Switch-Walk	0.43312312357805	1.87364860689709	0.019553333055228	0.553504772612939	0.0353264037145015	42	0.971986835267334	2.97123266609353e-05
P3_visu	mixedXmove_cluster1	1	8	Single-Pert	0.452676456633278	1.79708837584277	Switch-Pert	0.519834973426028	1.64919774251782	-0.0671585167927498	0.520025341363068	-0.129144700173104	42	0.897859636795983	0.000396946028014108
P3_visu	mixedXmove_cluster1	1	8	Repeat-Stand	2.10157799479467	1.93044348575605	Repeat-Walk	1.02883844822645	1.93092547457488	1.07273954656822	0.5821232781051	1.84280475788591	42	0.0724231815233256	0.074806913800199
P3_visu	mixedXmove_cluster1	1	8	Repeat-Stand	2.10157799479467	1.93044348575605	Repeat-Pert	0.768690453334288	1.91777410011999	1.33288754146038	0.580143773355481	2.29751244894196	42	0.0266396331855274	0.111648135381396
P3_visu	mixedXmove_cluster1	1	8	Repeat-Stand	2.10157799479467	1.93044348575605	Switch-Stand	1.71754205082967	2.03434275035373	0.384035943965004	0.597919213059861	0.642287345140983	42	0.524177267526452	0.00972667756958041
P3_visu	mixedXmove_cluster1	1	8	Repeat-Stand	2.10157799479467	1.93044348575605	Switch-Walk	0.43312312357805	1.87364860689709	1.66845487121662	0.573552373523012	2.90898433732953	42	0.00577412502339847	0.167693671158921
P3_visu	mixedXmove_cluster1	1	8	Repeat-Stand	2.10157799479467	1.93044348575605	Switch-Pert	0.519834973426028	1.64919774251782	1.58174302136864	0.541314277964618	2.92204193710928	42	0.00557720455400257	0.168947593584536
P3_visu	mixedXmove_cluster1	1	8	Repeat-Walk	1.02883844822645	1.93092547457488	Repeat-Pert	0.768690453334288	1.91777410011999	0.260147994892164	0.580216679253741	0.448363523824856	42	0.656195470460268	0.00476362425783408
P3_visu	mixedXmove_cluster1	1	8	Repeat-Walk	1.02883844822645	1.93092547457488	Switch-Stand	1.71754205082967	2.03434275035373	-0.688703602603213	0.597989951811255	-1.15169761718771	42	0.255959326498691	0.0306142946297431
P3_visu	mixedXmove_cluster1	1	8	Repeat-Walk	1.02883844822645	1.93092547457488	Switch-Walk	0.43312312357805	1.87364860689709	0.595715324648402	0.573626117166037	1.03850802259753	42	0.304975609441912	0.0250356660564602
P3_visu	mixedXmove_cluster1	1	8	Repeat-Walk	1.02883844822645	1.93092547457488	Switch-Pert	0.519834973426028	1.64919774251782	0.509003474800424	0.541392412811132	0.940174747107129	42	0.35250403355255	0.0206121170536479
P3_visu	mixedXmove_cluster1	1	8	Repeat-Pert	0.768690453334288	1.91777410011999	Switch-Stand	1.71754205082967	2.03434275035373	-0.948851597495377	0.596063142056725	-1.59186423475431	42	0.11891474236418	0.0569010180029655
P3_visu	mixedXmove_cluster1	1	8	Repeat-Pert	0.768690453334288	1.91777410011999	Switch-Walk	0.43312312357805	1.87364860689709	0.335567329756238	0.571617187588243	0.587049054931427	42	0.560313439705378	0.00813861452148686
P3_visu	mixedXmove_cluster1	1	8	Repeat-Pert	0.768690453334288	1.91777410011999	Switch-Pert	0.519834973426028	1.64919774251782	0.248855479908261	0.539263415689186	0.461472951192544	42	0.646840536419626	0.0050448321648299
P3_visu	mixedXmove_cluster1	1	8	Switch-Stand	1.71754205082967	2.03434275035373	Switch-Walk	0.43312312357805	1.87364860689709	1.28441892725162	0.589649723759183	2.17827444921552	42	0.0350496196093131	0.101505868003789
P3_visu	mixedXmove_cluster1	1	8	Switch-Stand	1.71754205082967	2.03434275035373	Switch-Pert	0.519834973426028	1.64919774251782	1.19770707740364	0.558341847870779	2.14511429148838	42	0.0377723108066719	0.0987417531726173
P3_visu	mixedXmove_cluster1	1	8	Switch-Walk	0.43312312357805	1.87364860689709	Switch-Pert	0.519834973426028	1.64919774251782	-0.0867118498479778	0.532165912955267	-0.162941383010502	42	0.871346072227148	0.000631740991448308
P3_visu	mixedXmove_cluster2	2	28	Single-Stand	3.44941859314968	2.32678520409331	Single-Walk	1.39814561090202	2.00637886452671	2.05127298224766	0.655032460472798	3.13155928298128	42	0.00316260038657901	0.18929347833256
P3_visu	mixedXmove_cluster2	2	28	Single-Stand	3.44941859314968	2.32678520409331	Single-Pert	1.26835352663773	1.80116488966085	2.18106506651195	0.627336517846918	3.47670668686335	42	0.0011936448108858	0.223480319082839
P3_visu	mixedXmove_cluster2	2	28	Single-Stand	3.44941859314968	2.32678520409331	Repeat-Stand	2.65466919050903	2.30899459799891	0.794749402640653	0.698875247014662	1.1371835045461	42	0.261907943624847	0.0298704353466443
P3_visu	mixedXmove_cluster2	2	28	Single-Stand	3.44941859314968	2.32678520409331	Repeat-Walk	1.52254126425349	2.13507071916382	1.92687732889619	0.673270726373677	2.86196511063923	42	0.00653827820791575	0.163193993040901
P3_visu	mixedXmove_cluster2	2	28	Single-Stand	3.44941859314968	2.32678520409331	Repeat-Pert	1.03856246118954	2.06607687004839	2.41085613196014	0.663414138410216	3.63401379677774	42	0.000754414614166032	0.239213904527906
P3_visu	mixedXmove_cluster2	2	28	Single-Stand	3.44941859314968	2.32678520409331	Switch-Stand	2.60233384518666	2.0082768680338	0.847084747963016	0.655296787884807	1.29267343228901	42	0.203190376869519	0.0382634798020751
P3_visu	mixedXmove_cluster2	2	28	Single-Stand	3.44941859314968	2.32678520409331	Switch-Walk	1.21762634232918	1.57042736062625	2.2317922508205	0.598489442490277	3.72904197195885	42	0.000569484325975811	0.248735649312757
P3_visu	mixedXmove_cluster2	2	28	Single-Stand	3.44941859314968	2.32678520409331	Switch-Pert	0.871589128605344	1.37981859026515	2.57782946454434	0.57673961069686	4.46965912646369	42	5.83511110203716e-05	0.322338574737273
P3_visu	mixedXmove_cluster2	2	28	Single-Walk	1.39814561090202	2.00637886452671	Single-Pert	1.26835352663773	1.80116488966085	0.129792084264291	0.574841919288428	0.225787438092467	42	0.822461899602218	0.00121233719737623
P3_visu	mixedXmove_cluster2	2	28	Single-Walk	1.39814561090202	2.00637886452671	Repeat-Stand	2.65466919050903	2.30899459799891	-1.256523579607	0.65216465439083	-1.92669684127652	42	0.0608015063386123	0.0812072905735162
P3_visu	mixedXmove_cluster2	2	28	Single-Walk	1.39814561090202	2.00637886452671	Repeat-Walk	1.52254126425349	2.13507071916382	-0.124395653351464	0.624648378320671	-0.199145083328151	42	0.843110227168905	0.000943365511984973
P3_visu	mixedXmove_cluster2	2	28	Single-Walk	1.39814561090202	2.00637886452671	Repeat-Pert	1.03856246118954	2.06607687004839	0.359583149712484	0.614011762582343	0.585629089905688	42	0.561258615693323	0.00809960898703536
P3_visu	mixedXmove_cluster2	2	28	Single-Walk	1.39814561090202	2.00637886452671	Switch-Stand	2.60233384518666	2.0082768680338	-1.20418823428464	0.605232191608355	-1.98963017992254	42	0.053169084851995	0.0861346041722287
P3_visu	mixedXmove_cluster2	2	28	Single-Walk	1.39814561090202	2.00637886452671	Switch-Walk	1.21762634232918	1.57042736062625	0.180519268572839	0.543214265570436	0.332316877546051	42	0.741302904023537	0.00262249744973142
P3_visu	mixedXmove_cluster2	2	28	Single-Walk	1.39814561090202	2.00637886452671	Switch-Pert	0.871589128605344	1.37981859026515	0.526556482296679	0.51915383470959	1.01425906367663	42	0.316266681253374	0.0239077856284299
P3_visu	mixedXmove_cluster2	2	28	Single-Pert	1.26835352663773	1.80116488966085	Repeat-Stand	2.65466919050903	2.30899459799891	-1.3863156638713	0.624341508141146	-2.22044449358938	42	0.0318387293589477	0.105057201876743
P3_visu	mixedXmove_cluster2	2	28	Single-Pert	1.26835352663773	1.80116488966085	Repeat-Walk	1.52254126425349	2.13507071916382	-0.254187737615755	0.595541080774361	-0.426818142058721	42	0.671691796189254	0.00431873728395568
P3_visu	mixedXmove_cluster2	2	28	Single-Pert	1.26835352663773	1.80116488966085	Repeat-Pert	1.03856246118954	2.06607687004839	0.229791065448193	0.584374902730024	0.3932254180915	42	0.696141996996004	0.00366807259994804
P3_visu	mixedXmove_cluster2	2	28	Single-Pert	1.26835352663773	1.80116488966085	Switch-Stand	2.60233384518666	2.0082768680338	-1.33398031854893	0.575143102288728	-2.3193885369406	42	0.0253092088856199	0.113541848502341
P3_visu	mixedXmove_cluster2	2	28	Single-Pert	1.26835352663773	1.80116488966085	Switch-Walk	1.21762634232918	1.57042736062625	0.0507271843085475	0.509475534908673	0.099567458754699	42	0.921161467828814	0.000235984270728493
P3_visu	mixedXmove_cluster2	2	28	Single-Pert	1.26835352663773	1.80116488966085	Switch-Pert	0.871589128605344	1.37981859026515	0.396764398032388	0.483739895444775	0.820201934487092	42	0.41673175576891	0.0157648970245927
P3_visu	mixedXmove_cluster2	2	28	Repeat-Stand	2.65466919050903	2.30899459799891	Repeat-Walk	1.52254126425349	2.13507071916382	1.13212792625554	0.670480934222146	1.68853112515268	42	0.0987219667697734	0.0635688976555006
P3_visu	mixedXmove_cluster2	2	28	Repeat-Stand	2.65466919050903	2.30899459799891	Repeat-Pert	1.03856246118954	2.06607687004839	1.61610672931949	0.660582720941316	2.44648653088681	42	0.0186933343637421	0.124731882505778
P3_visu	mixedXmove_cluster2	2	28	Repeat-Stand	2.65466919050903	2.30899459799891	Switch-Stand	2.60233384518666	2.0082768680338	0.0523353453223629	0.652430143675022	0.0802160136678654	42	0.936446469004793	0.000153181504421413
P3_visu	mixedXmove_cluster2	2	28	Repeat-Stand	2.65466919050903	2.30899459799891	Switch-Walk	1.21762634232918	1.57042736062625	1.43704284817984	0.595349330171778	2.41378091038619	42	0.0202266127598325	0.121822796652901
P3_visu	mixedXmove_cluster2	2	28	Repeat-Stand	2.65466919050903	2.30899459799891	Switch-Pert	0.871589128605344	1.37981859026515	1.78308006190368	0.573480418768094	3.10922570945658	42	0.00336283063778753	0.187106495020767
P3_visu	mixedXmove_cluster2	2	28	Repeat-Walk	1.52254126425349	2.13507071916382	Repeat-Pert	1.03856246118954	2.06607687004839	0.483978803063949	0.633432231030413	0.764057746598486	42	0.449104157717163	0.0137090737836989
P3_visu	mixedXmove_cluster2	2	28	Repeat-Walk	1.52254126425349	2.13507071916382	Switch-Stand	2.60233384518666	2.0082768680338	-1.07979258093318	0.624925557548852	-1.72787393296644	42	0.0913581628250606	0.0663668319977263
P3_visu	mixedXmove_cluster2	2	28	Repeat-Walk	1.52254126425349	2.13507071916382	Switch-Walk	1.21762634232918	1.57042736062625	0.304914921924303	0.565073167862286	0.53960254930847	42	0.592320655992473	0.0068849101348232
P3_visu	mixedXmove_cluster2	2	28	Repeat-Walk	1.52254126425349	2.13507071916382	Switch-Pert	0.871589128605344	1.37981859026515	0.650952135648143	0.541983994978046	1.20105416705988	42	0.236459864017948	0.0332055033461528
P3_visu	mixedXmove_cluster2	2	28	Repeat-Pert	1.03856246118954	2.06607687004839	Switch-Stand	2.60233384518666	2.0082768680338	-1.56377138399713	0.614293741241578	-2.54564108179991	42	0.0146670488816008	0.133668522105198
P3_visu	mixedXmove_cluster2	2	28	Repeat-Pert	1.03856246118954	2.06607687004839	Switch-Walk	1.21762634232918	1.57042736062625	-0.179063881139646	0.553292448067702	-0.323633336701056	42	0.747821697807313	0.00248757123935477
P3_visu	mixedXmove_cluster2	2	28	Repeat-Pert	1.03856246118954	2.06607687004839	Switch-Pert	0.871589128605344	1.37981859026515	0.166973332584195	0.529690002608312	0.315228401068513	42	0.754149189172271	0.00236034285859266
P3_visu	mixedXmove_cluster2	2	28	Switch-Stand	2.60233384518666	2.0082768680338	Switch-Walk	1.21762634232918	1.57042736062625	1.38470750285748	0.543532974398359	2.54760533045897	42	0.0145959607927035	0.133847261564697
P3_visu	mixedXmove_cluster2	2	28	Switch-Stand	2.60233384518666	2.0082768680338	Switch-Pert	0.871589128605344	1.37981859026515	1.73074471658132	0.519487304977485	3.3316400612645	42	0.00180800666110081	0.209036948685975
P3_visu	mixedXmove_cluster2	2	28	Switch-Walk	1.21762634232918	1.57042736062625	Switch-Pert	0.871589128605344	1.37981859026515	0.346037213723841	0.445693608427299	0.77640156192701	42	0.441862537120836	0.0141492905175102
P3_visu	mixedXmove_cluster3	3	192	Single-Stand	4.5054263590152	2.50425122147529	Single-Walk	2.21095716426763	1.75934071074803	2.29446919474757	0.652497088699736	3.51644357420793	42	0.00106388303636606	0.227449462405073
P3_visu	mixedXmove_cluster3	3	192	Single-Stand	4.5054263590152	2.50425122147529	Single-Pert	2.14553633038039	1.75190926181007	2.3598900286348	0.651587580169194	3.62175415931351	42	0.000782117859557507	0.23798607748247
P3_visu	mixedXmove_cluster3	3	192	Single-Stand	4.5054263590152	2.50425122147529	Repeat-Stand	3.48649552612915	2.07339959806095	1.01893083288605	0.693156812689065	1.46998603235704	42	0.149017532095978	0.0489315422621069
P3_visu	mixedXmove_cluster3	3	192	Single-Stand	4.5054263590152	2.50425122147529	Repeat-Walk	2.35761327797434	1.95843093663693	2.14781308104086	0.677788043895096	3.16885654798195	42	0.00285309406789636	0.192954133279515
P3_visu	mixedXmove_cluster3	3	192	Single-Stand	4.5054263590152	2.50425122147529	Repeat-Pert	1.72783482802422	1.76074574469312	2.77759153099098	0.65266933566266	4.25574081578518	42	0.000114245721499984	0.301296443181994
P3_visu	mixedXmove_cluster3	3	192	Single-Stand	4.5054263590152	2.50425122147529	Switch-Stand	3.22439958032919	2.04487036048552	1.28102677868601	0.689293741694176	1.85846280213925	42	0.0701209277900154	0.0759865534907426
P3_visu	mixedXmove_cluster3	3	192	Single-Stand	4.5054263590152	2.50425122147529	Switch-Walk	1.75611080480413	1.65765284143077	2.74931555421107	0.64028002123233	4.29392681801867	42	0.000101406750977473	0.305070754144352
P3_visu	mixedXmove_cluster3	3	192	Single-Stand	4.5054263590152	2.50425122147529	Switch-Pert	1.43315044236211	1.49956879004241	3.07227591665309	0.622311699754514	4.93687635611708	42	1.30637413850998e-05	0.36721017033157
P3_visu	mixedXmove_cluster3	3	192	Single-Walk	2.21095716426763	1.75934071074803	Single-Pert	2.14553633038039	1.75190926181007	0.0654208338872357	0.52934203576066	0.123588964162324	42	0.902230294960776	0.000363539982587096
P3_visu	mixedXmove_cluster3	3	192	Single-Walk	2.21095716426763	1.75934071074803	Repeat-Stand	3.48649552612915	2.07339959806095	-1.27553836186152	0.579743894465271	-2.20017558449325	42	0.0333479318261263	0.103345276639
P3_visu	mixedXmove_cluster3	3	192	Single-Walk	2.21095716426763	1.75934071074803	Repeat-Walk	2.35761327797434	1.95843093663693	-0.146656113706713	0.561278227476922	-0.26128951120368	42	0.795146312977256	0.00162289072216747
P3_visu	mixedXmove_cluster3	3	192	Single-Walk	2.21095716426763	1.75934071074803	Repeat-Pert	1.72783482802422	1.76074574469312	0.483122336243413	0.530673042378103	0.910395474543795	42	0.367809411887116	0.0193519205436112
P3_visu	mixedXmove_cluster3	3	192	Single-Walk	2.21095716426763	1.75934071074803	Switch-Stand	3.22439958032919	2.04487036048552	-1.01344241606156	0.575119534124214	-1.7621422259719	42	0.0853223451258145	0.0688423728400478
P3_visu	mixedXmove_cluster3	3	192	Single-Walk	2.21095716426763	1.75934071074803	Switch-Walk	1.75611080480413	1.65765284143077	0.454846359463497	0.515359216257716	0.882581207660099	42	0.382486303570259	0.0182087123600429
P3_visu	mixedXmove_cluster3	3	192	Single-Walk	2.21095716426763	1.75934071074803	Switch-Pert	1.43315044236211	1.49956879004241	0.777806721905521	0.492857451849769	1.57815757677254	42	0.122032478213375	0.0559799683949365
P3_visu	mixedXmove_cluster3	3	192	Single-Pert	2.14553633038039	1.75190926181007	Repeat-Stand	3.48649552612915	2.07339959806095	-1.34095919574875	0.578720059302314	-2.31711200293519	42	0.0254448284105659	0.113344320621534
P3_visu	mixedXmove_cluster3	3	192	Single-Pert	2.14553633038039	1.75190926181007	Repeat-Walk	2.35761327797434	1.95843093663693	-0.212076947593949	0.560220646271405	-0.378559678236503	42	0.706921740868495	0.00340047895444856
P3_visu	mixedXmove_cluster3	3	192	Single-Pert	2.14553633038039	1.75190926181007	Repeat-Pert	1.72783482802422	1.76074574469312	0.417701502356177	0.529554342608903	0.788779297509541	42	0.434671015145013	0.014597397072844
P3_visu	mixedXmove_cluster3	3	192	Single-Pert	2.14553633038039	1.75190926181007	Switch-Stand	3.22439958032919	2.04487036048552	-1.0788632499488	0.574087451875032	-1.87926638428538	42	0.0671585960695504	0.0775645677791537
P3_visu	mixedXmove_cluster3	3	192	Single-Pert	2.14553633038039	1.75190926181007	Switch-Walk	1.75611080480413	1.65765284143077	0.389425525576261	0.514207201088124	0.757331917468659	42	0.453079123875736	0.0134720175135508
P3_visu	mixedXmove_cluster3	3	192	Single-Pert	2.14553633038039	1.75190926181007	Switch-Pert	1.43315044236211	1.49956879004241	0.712385888018286	0.491652714538384	1.44896156769347	42	0.154774000300929	0.0476080254561278
P3_visu	mixedXmove_cluster3	3	192	Repeat-Stand	3.48649552612915	2.07339959806095	Repeat-Walk	2.35761327797434	1.95843093663693	1.12888224815481	0.60806838830453	1.85650540279269	42	0.0704052856221866	0.0758387068994951
P3_visu	mixedXmove_cluster3	3	192	Repeat-Stand	3.48649552612915	2.07339959806095	Repeat-Pert	1.72783482802422	1.76074574469312	1.75866069810493	0.579937750213301	3.03249908711426	42	0.00414556739952809	0.179624220720428
P3_visu	mixedXmove_cluster3	3	192	Repeat-Stand	3.48649552612915	2.07339959806095	Switch-Stand	3.22439958032919	2.04487036048552	0.262095945799957	0.620867453444683	0.422144765917108	42	0.675072546992427	0.00422507781700971
P3_visu	mixedXmove_cluster3	3	192	Repeat-Stand	3.48649552612915	2.07339959806095	Switch-Walk	1.75611080480413	1.65765284143077	1.73038472132502	0.565958512611482	3.05744093032644	42	0.00387403976174405	0.182051005833047
P3_visu	mixedXmove_cluster3	3	192	Repeat-Stand	3.48649552612915	2.07339959806095	Switch-Pert	1.43315044236211	1.49956879004241	2.05334508376704	0.545547783479578	3.76382261269678	42	0.000513415343182944	0.252221445246227
P3_visu	mixedXmove_cluster3	3	192	Repeat-Walk	2.35761327797434	1.95843093663693	Repeat-Pert	1.72783482802422	1.76074574469312	0.629778449950126	0.561478458707315	1.1216431194886	42	0.268386184137104	0.0290831953680152
P3_visu	mixedXmove_cluster3	3	192	Repeat-Walk	2.35761327797434	1.95843093663693	Switch-Stand	3.22439958032919	2.04487036048552	-0.866786302354849	0.603661047456901	-1.43588244761931	42	0.15844242547336	0.0467924676202436
P3_visu	mixedXmove_cluster3	3	192	Repeat-Walk	2.35761327797434	1.95843093663693	Switch-Walk	1.75611080480413	1.65765284143077	0.60150247317021	0.547027698994555	1.09958320991017	42	0.277776732740369	0.0279821543291282
P3_visu	mixedXmove_cluster3	3	192	Repeat-Walk	2.35761327797434	1.95843093663693	Switch-Pert	1.43315044236211	1.49956879004241	0.924462835612234	0.525882733629235	1.75792581975892	42	0.086046505075829	0.0685358706705905
P3_visu	mixedXmove_cluster3	3	192	Repeat-Pert	1.72783482802422	1.76074574469312	Switch-Stand	3.22439958032919	2.04487036048552	-1.49656475230498	0.57531494807971	-2.60129648516907	42	0.0127706553086346	0.1387573360749
P3_visu	mixedXmove_cluster3	3	192	Repeat-Pert	1.72783482802422	1.76074574469312	Switch-Walk	1.75611080480413	1.65765284143077	-0.0282759767799159	0.515577281049577	-0.0548433335199596	42	0.956523335333718	7.16089487336529e-05
P3_visu	mixedXmove_cluster3	3	192	Repeat-Pert	1.72783482802422	1.76074574469312	Switch-Pert	1.43315044236211	1.49956879004241	0.294684385662108	0.493085468044389	0.597633482955495	42	0.55329337303928	0.00843223981994061
P3_visu	mixedXmove_cluster3	3	192	Switch-Stand	3.22439958032919	2.04487036048552	Switch-Walk	1.75611080480413	1.65765284143077	1.46828877552506	0.561220574604045	2.61624188771228	42	0.0123011623449132	0.140132267903345
P3_visu	mixedXmove_cluster3	3	192	Switch-Stand	3.22439958032919	2.04487036048552	Switch-Pert	1.43315044236211	1.49956879004241	1.79124913796708	0.540631001165281	3.31325642463382	42	0.0019046001329881	0.207213124355065
P3_visu	mixedXmove_cluster3	3	192	Switch-Walk	1.75611080480413	1.65765284143077	Switch-Pert	1.43315044236211	1.49956879004241	0.322960362442024	0.476565339351792	0.677683280284932	42	0.50168890698058	0.0108163610594992
P3_visu	mixedXmove_cluster4	4	20	Single-Stand	4.07668842862953	2.04289371509222	Single-Walk	2.20025824999267	1.59597616238434	1.87643017863685	0.55270223127592	3.39501104293553	42	0.00150955326783575	0.215336069424163
P3_visu	mixedXmove_cluster4	4	20	Single-Stand	4.07668842862953	2.04289371509222	Single-Pert	1.57982983609492	1.85782644763003	2.49685859253461	0.588717166259784	4.24118530192954	42	0.000119546436690543	0.299855919278562
P3_visu	mixedXmove_cluster4	4	20	Single-Stand	4.07668842862953	2.04289371509222	Repeat-Stand	3.07275949919766	2.160622948716	1.00392892943187	0.63395247375929	1.58360282668928	42	0.12078605671303	0.0563451356909928
P3_visu	mixedXmove_cluster4	4	20	Single-Stand	4.07668842862953	2.04289371509222	Repeat-Walk	2.08303925205361	1.90685878365551	1.99364917657592	0.595800651223647	3.34616817299778	42	0.00173498831701213	0.210479440855424
P3_visu	mixedXmove_cluster4	4	20	Single-Stand	4.07668842862953	2.04289371509222	Repeat-Pert	1.40814597557553	1.90863144990036	2.668542453054	0.59605859774141	4.47698005391695	42	5.70152097196797e-05	0.323053965862973
P3_visu	mixedXmove_cluster4	4	20	Single-Stand	4.07668842862953	2.04289371509222	Switch-Stand	2.80200273279439	2.3455562980475	1.27468569583514	0.663155304670359	1.92215260416073	42	0.0613873500509854	0.0808556136294486
P3_visu	mixedXmove_cluster4	4	20	Single-Stand	4.07668842862953	2.04289371509222	Switch-Walk	1.58393795731985	1.99140850881682	2.49275047130967	0.608243468752116	4.0982774158247	42	0.000186106165172228	0.285664206608924
P3_visu	mixedXmove_cluster4	4	20	Single-Stand	4.07668842862953	2.04289371509222	Switch-Pert	1.34187581759285	1.5379774609436	2.73481261103668	0.545176760390352	5.0163778240997	42	1.00941900116336e-05	0.374665431806821
P3_visu	mixedXmove_cluster4	4	20	Single-Walk	2.20025824999267	1.59597616238434	Single-Pert	1.57982983609492	1.85782644763003	0.620428413897753	0.522174605960177	1.18816274636126	42	0.241444823563629	0.0325195676074642
P3_visu	mixedXmove_cluster4	4	20	Single-Walk	2.20025824999267	1.59597616238434	Repeat-Stand	3.07275949919766	2.160622948716	-0.872501249204982	0.572690279510871	-1.52351328531397	42	0.135125220315185	0.0523699346638492
P3_visu	mixedXmove_cluster4	4	20	Single-Walk	2.20025824999267	1.59597616238434	Repeat-Walk	2.08303925205361	1.90685878365551	0.117218997939067	0.530147935258866	0.221106204783821	42	0.826081175940413	0.00116264558167689
P3_visu	mixedXmove_cluster4	4	20	Single-Walk	2.20025824999267	1.59597616238434	Repeat-Pert	1.40814597557553	1.90863144990036	0.792112274417146	0.530437808986287	1.49331789890872	42	0.14282893790323	0.0504182326595602
P3_visu	mixedXmove_cluster4	4	20	Single-Walk	2.20025824999267	1.59597616238434	Switch-Stand	2.80200273279439	2.3455562980475	-0.601744482801719	0.604858144834929	-0.994852244183534	42	0.325505471842823	0.0230224978155569
P3_visu	mixedXmove_cluster4	4	20	Single-Walk	2.20025824999267	1.59597616238434	Switch-Walk	1.58393795731985	1.99140850881682	0.61632029267282	0.544094233143784	1.13274549724909	42	0.263746471605111	0.029644641790554
P3_visu	mixedXmove_cluster4	4	20	Single-Walk	2.20025824999267	1.59597616238434	Switch-Pert	1.34187581759285	1.5379774609436	0.858382432399826	0.472542185768039	1.81652021396707	42	0.0764319593175304	0.0728424770968026
P3_visu	mixedXmove_cluster4	4	20	Single-Pert	1.57982983609492	1.85782644763003	Repeat-Stand	3.07275949919766	2.160622948716	-1.49292966310274	0.607521441298831	-2.4574106551877	42	0.0182051545455497	0.12570794211509
P3_visu	mixedXmove_cluster4	4	20	Single-Pert	1.57982983609492	1.85782644763003	Repeat-Walk	2.08303925205361	1.90685878365551	-0.503209415958687	0.567595788084098	-0.88656298465014	42	0.380362685292418	0.0183703556616151
P3_visu	mixedXmove_cluster4	4	20	Single-Pert	1.57982983609492	1.85782644763003	Repeat-Pert	1.40814597557553	1.90863144990036	0.171683860519393	0.567866546464698	0.302331351597	42	0.763891679667883	0.00217156561524818
P3_visu	mixedXmove_cluster4	4	20	Single-Pert	1.57982983609492	1.85782644763003	Switch-Stand	2.80200273279439	2.3455562980475	-1.22217289669947	0.637935357826106	-1.91582561102158	42	0.0622110862328316	0.0803669062365363
P3_visu	mixedXmove_cluster4	4	20	Single-Pert	1.57982983609492	1.85782644763003	Switch-Walk	1.58393795731985	1.99140850881682	-0.0041081212249332	0.580643332805857	-0.00707511994511576	42	0.99438841795812	1.19183958517801e-06
P3_visu	mixedXmove_cluster4	4	20	Single-Pert	1.57982983609492	1.85782644763003	Switch-Pert	1.34187581759285	1.5379774609436	0.237954018502073	0.514202550287341	0.462763201717109	42	0.645922895111061	0.00507293838618415
P3_visu	mixedXmove_cluster4	4	20	Repeat-Stand	3.07275949919766	2.160622948716	Repeat-Walk	2.08303925205361	1.90685878365551	0.989720247144048	0.61438816377546	1.61090383164634	42	0.11469162700348	0.0581906156678425
P3_visu	mixedXmove_cluster4	4	20	Repeat-Stand	3.07275949919766	2.160622948716	Repeat-Pert	1.40814597557553	1.90863144990036	1.66461352362213	0.614638309683277	2.70828143543461	42	0.00974242087931598	0.148673757023829
P3_visu	mixedXmove_cluster4	4	20	Repeat-Stand	3.07275949919766	2.160622948716	Switch-Stand	2.80200273279439	2.3455562980475	0.270756766403263	0.679903932847351	0.398227975045486	42	0.692479335372239	0.00376164233577491
P3_visu	mixedXmove_cluster4	4	20	Repeat-Stand	3.07275949919766	2.160622948716	Switch-Walk	1.58393795731985	1.99140850881682	1.4888215418778	0.626461903924306	2.37655559348696	42	0.022109398277008	0.118536235191362
P3_visu	mixedXmove_cluster4	4	20	Repeat-Stand	3.07275949919766	2.160622948716	Switch-Pert	1.34187581759285	1.5379774609436	1.73088368160481	0.565430897509659	3.061176333356	42	0.00383484475080009	0.182414921408341
P3_visu	mixedXmove_cluster4	4	20	Repeat-Walk	2.08303925205361	1.90685878365551	Repeat-Pert	1.40814597557553	1.90863144990036	0.674893276478079	0.57520685735074	1.17330533851156	42	0.247284556148445	0.0317370189449491
P3_visu	mixedXmove_cluster4	4	20	Repeat-Walk	2.08303925205361	1.90685878365551	Switch-Stand	2.80200273279439	2.3455562980475	-0.718963480740785	0.6444781105005	-1.11557470925186	42	0.270946603361221	0.0287783818157886
P3_visu	mixedXmove_cluster4	4	20	Repeat-Walk	2.08303925205361	1.90685878365551	Switch-Walk	1.58393795731985	1.99140850881682	0.499101294733753	0.587824118322364	0.849065696994836	42	0.400658454008006	0.0168749334845722
P3_visu	mixedXmove_cluster4	4	20	Repeat-Walk	2.08303925205361	1.90685878365551	Switch-Pert	1.34187581759285	1.5379774609436	0.741163434460759	0.522297594165987	1.41904432021032	42	0.163265177138697	0.0457513771264375
P3_visu	mixedXmove_cluster4	4	20	Repeat-Pert	1.40814597557553	1.90863144990036	Switch-Stand	2.80200273279439	2.3455562980475	-1.39385675721886	0.644716581807253	-2.16196821448526	42	0.0363660163464841	0.100143460794294
P3_visu	mixedXmove_cluster4	4	20	Repeat-Pert	1.40814597557553	1.90863144990036	Switch-Walk	1.58393795731985	1.99140850881682	-0.175791981744326	0.588085563523199	-0.298922457288634	42	0.766473332680675	0.0021229747104787
P3_visu	mixedXmove_cluster4	4	20	Repeat-Pert	1.40814597557553	1.90863144990036	Switch-Pert	1.34187581759285	1.5379774609436	0.0662701579826801	0.522591822376232	0.126810552988274	42	0.899695510886415	0.00038273242050366
P3_visu	mixedXmove_cluster4	4	20	Switch-Stand	2.80200273279439	2.3455562980475	Switch-Walk	1.58393795731985	1.99140850881682	1.21806477547454	0.655998274536892	1.85681094410567	42	0.070360834188119	0.0758617779466795
P3_visu	mixedXmove_cluster4	4	20	Switch-Stand	2.80200273279439	2.3455562980475	Switch-Pert	1.34187581759285	1.5379774609436	1.46012691520154	0.597989397051061	2.44172709817607	42	0.0189097112538001	0.124307312890381
P3_visu	mixedXmove_cluster4	4	20	Switch-Walk	1.58393795731985	1.99140850881682	Switch-Pert	1.34187581759285	1.5379774609436	0.242062139727006	0.536448019991371	0.4512313042574	42	0.65414416548458	0.00482446149601178
