# Supplementary material for: How Do Humans Process Audiovisual Cues for Task‐Switching While Walking? An EEG/ERP Study
Source: Psychophysiology. 2025 Aug 4;62(8):e70122. doi: 10.1111/psyp.70122 (PMC12319377; doi:10.1111/psyp.70122)
Supplement: Supplementary file 1 — Data S1: psyp70122‐sup‐0001‐DataS1.zip. [file PSYP-62-e70122-s001.zip › gait_descriptive_statistics.csv]

Measure	Effect_Type	Condition	Motor_Level	Modality_Level	Cognitive_Level	Mean	SD	SEM	N
StepTimeMean_Left	Interaction	Walk-Visual-RepeatOnly	walk	visual	repeat-only	1272.716114	110.6914936	23.59950574	22
StepTimeMean_Left	Interaction	Walk-Visual-Mixed	walk	visual	mixed	1283.520637	115.4694801	24.61817587	22
StepTimeMean_Left	Interaction	Walk-Auditory-RepeatOnly	walk	auditory	repeat-only	1260.258423	95.58284764	20.37833159	22
StepTimeMean_Left	Interaction	Walk-Auditory-Mixed	walk	auditory	mixed	1267.04576	104.9426485	22.37384784	22
StepTimeMean_Left	Interaction	Pert-Visual-RepeatOnly	perturbation	visual	repeat-only	1204.09256	106.4605081	22.6974566	22
StepTimeMean_Left	Interaction	Pert-Visual-Mixed	perturbation	visual	mixed	1226.382583	105.9349118	22.58539909	22
StepTimeMean_Left	Interaction	Pert-Auditory-RepeatOnly	perturbation	auditory	repeat-only	1220.888854	107.3146175	22.87955334	22
StepTimeMean_Left	Interaction	Pert-Auditory-Mixed	perturbation	auditory	mixed	1228.670116	107.2405649	22.86376525	22
StepTimeMean_Left	Motor_Main_Effect	walk	walk	All	All	1270.885233	105.4179793	11.23759435	88
StepTimeMean_Left	Motor_Main_Effect	perturbation	perturbation	All	All	1220.008528	105.3274925	11.22794843	88
StepTimeMean_Left	Modality_Main_Effect	visual	All	visual	All	1246.677973	112.6849041	12.01225114	88
StepTimeMean_Left	Modality_Main_Effect	auditory	All	auditory	All	1244.215788	103.9950626	11.08591092	88
StepTimeMean_Left	Cognitive_Main_Effect	repeat-only	All	All	repeat-only	1239.488988	107.1025011	11.41716497	88
StepTimeMean_Left	Cognitive_Main_Effect	mixed	All	All	mixed	1251.404774	109.4219903	11.66442335	88
