# Supplementary material for: How Do Humans Process Audiovisual Cues for Task‐Switching While Walking? An EEG/ERP Study
Source: Psychophysiology. 2025 Aug 4;62(8):e70122. doi: 10.1111/psyp.70122 (PMC12319377; doi:10.1111/psyp.70122)
Supplement: Supplementary file 1 — Data S1: psyp70122‐sup‐0001‐DataS1.zip. [file PSYP-62-e70122-s001.zip › nasa_descriptive_statistics.csv]

Subscale	Effect_Type	Condition	Motor_Level	Modality_Level	Cognitive_Level	Mean	SD	SEM	N
Overall	Interaction	Stand-Visual-RepeatOnly	stand	visual	repeatOnly	3.91666666666667	2.28043785826249	0.486190984986017	22
Overall	Interaction	Stand-Visual-Mixed	stand	visual	mixed	7.00378787878788	3.21521651586129	0.685486464420018	22
Overall	Interaction	Stand-Auditory-RepeatOnly	stand	auditory	repeatOnly	4.3030303030303	2.54269696194962	0.542104813762894	22
Overall	Interaction	Stand-Auditory-Mixed	stand	auditory	mixed	8.09469696969697	3.10010405339807	0.6609444049614	22
Overall	Interaction	Walk-Visual-RepeatOnly	walk	visual	repeatOnly	4.00757575757576	2.2333909449613	0.476160549367882	22
Overall	Interaction	Walk-Visual-Mixed	walk	visual	mixed	7.60606060606061	3.59721212398366	0.766928201716404	22
Overall	Interaction	Walk-Auditory-RepeatOnly	walk	auditory	repeatOnly	4.20075757575758	1.98783653949315	0.423808174217798	22
Overall	Interaction	Walk-Auditory-Mixed	walk	auditory	mixed	8.13636363636364	2.56857605933384	0.547622255863846	22
Overall	Interaction	perturbation-Visual-RepeatOnly	perturbation	visual	repeatOnly	5.90530303030303	2.62923825834477	0.560555480148682	22
Overall	Interaction	perturbation-Visual-Mixed	perturbation	visual	mixed	9.05681818181818	3.26177013604491	0.695411729592111	22
Overall	Interaction	perturbation-Auditory-RepeatOnly	perturbation	auditory	repeatOnly	5.20833333333333	2.71298440679898	0.578410218991143	22
Overall	Interaction	perturbation-Auditory-Mixed	perturbation	auditory	mixed	9.40151515151515	3.46139292500013	0.73797145119827	22
Overall	Motor_Main_Effect	stand	stand	All	All	5.82954545454545	3.28506501514371	0.350189107251696	88
Overall	Motor_Main_Effect	walk	walk	All	All	5.98768939393939	3.24075312336955	0.345465443717035	88
Overall	Motor_Main_Effect	perturbation	perturbation	All	All	7.39299242424242	3.52023771546432	0.375258601339515	88
Overall	Modality_Main_Effect	visual	All	visual	All	6.24936868686869	3.41826432285873	0.29752172038012	132
Overall	Modality_Main_Effect	auditory	All	auditory	All	6.55744949494949	3.41094650217308	0.296884785844288	132
Overall	Cognitive_Main_Effect	repeatOnly	All	All	repeatOnly	4.59027777777778	2.47352481860857	0.215292701185811	132
Overall	Cognitive_Main_Effect	mixed	All	All	mixed	8.2165404040404	3.25937123263253	0.283691852033052	132
Cognitive	Interaction	Stand-Visual-RepeatOnly	stand	visual	repeatOnly	4.09090909090909	3.21690609879817	0.685846684712501	22
Cognitive	Interaction	Stand-Visual-Mixed	stand	visual	mixed	8.13636363636364	3.75493902741005	0.800555690515461	22
Cognitive	Interaction	Stand-Auditory-RepeatOnly	stand	auditory	repeatOnly	4.88636363636364	3.83260392081582	0.817113901425255	22
Cognitive	Interaction	Stand-Auditory-Mixed	stand	auditory	mixed	9.29545454545454	4.18801888301643	0.892888625969926	22
Cognitive	Interaction	Walk-Visual-RepeatOnly	walk	visual	repeatOnly	4.04545454545455	2.78135411911729	0.592986690634435	22
Cognitive	Interaction	Walk-Visual-Mixed	walk	visual	mixed	8.59090909090909	4.85414982904015	1.03490822084882	22
Cognitive	Interaction	Walk-Auditory-RepeatOnly	walk	auditory	repeatOnly	4.36363636363636	2.6555504235371	0.566165252616554	22
Cognitive	Interaction	Walk-Auditory-Mixed	walk	auditory	mixed	9.65909090909091	3.50641033250722	0.747569194727254	22
Cognitive	Interaction	perturbation-Visual-RepeatOnly	perturbation	visual	repeatOnly	5.77272727272727	3.71524296689063	0.792092461976226	22
Cognitive	Interaction	perturbation-Visual-Mixed	perturbation	visual	mixed	10.1136363636364	4.2340226796686	0.902696668371246	22
Cognitive	Interaction	perturbation-Auditory-RepeatOnly	perturbation	auditory	repeatOnly	4.77272727272727	3.56813701132702	0.760729366869888	22
Cognitive	Interaction	perturbation-Auditory-Mixed	perturbation	auditory	mixed	10.6136363636364	3.83881125629691	0.818437309796482	22
Cognitive	Motor_Main_Effect	stand	stand	All	All	6.60227272727273	4.29525205053655	0.457875407051149	88
Cognitive	Motor_Main_Effect	walk	walk	All	All	6.66477272727273	4.30164469408971	0.458556865143619	88
Cognitive	Motor_Main_Effect	perturbation	perturbation	All	All	7.81818181818182	4.58268970497452	0.488516363968024	88
Cognitive	Modality_Main_Effect	visual	All	visual	All	6.79166666666667	4.40334781844202	0.383262233296011	132
Cognitive	Modality_Main_Effect	auditory	All	auditory	All	7.26515151515152	4.42901579280301	0.385496343700957	132
Cognitive	Cognitive_Main_Effect	repeatOnly	All	All	repeatOnly	4.65530303030303	3.31497445430014	0.288531491278793	132
Cognitive	Cognitive_Main_Effect	mixed	All	All	mixed	9.40151515151515	4.09637681742086	0.356543837143942	132
Physical	Interaction	Stand-Visual-RepeatOnly	stand	visual	repeatOnly	3.29545454545455	2.82699188482795	0.602716694976817	22
Physical	Interaction	Stand-Visual-Mixed	stand	visual	mixed	4.36363636363636	3.15165042999703	0.671934129377833	22
Physical	Interaction	Stand-Auditory-RepeatOnly	stand	auditory	repeatOnly	2.81818181818182	2.03274067013838	0.433381767038686	22
Physical	Interaction	Stand-Auditory-Mixed	stand	auditory	mixed	5.27272727272727	4.33899064608808	0.925075914006271	22
Physical	Interaction	Walk-Visual-RepeatOnly	walk	visual	repeatOnly	4.34090909090909	2.73594400717369	0.58330522223827	22
Physical	Interaction	Walk-Visual-Mixed	walk	visual	mixed	6.06818181818182	3.43405720944613	0.732143457060063	22
Physical	Interaction	Walk-Auditory-RepeatOnly	walk	auditory	repeatOnly	4.97727272727273	2.14629954377336	0.4575926002462	22
Physical	Interaction	Walk-Auditory-Mixed	walk	auditory	mixed	6.22727272727273	2.82306517276824	0.601879517152764	22
Physical	Interaction	perturbation-Visual-RepeatOnly	perturbation	visual	repeatOnly	8.29545454545454	3.83796539262385	0.818256971055447	22
Physical	Interaction	perturbation-Visual-Mixed	perturbation	visual	mixed	9.02272727272727	3.39284005463913	0.72335593012907	22
Physical	Interaction	perturbation-Auditory-RepeatOnly	perturbation	auditory	repeatOnly	6.40909090909091	3.41438261740079	0.727948819941992	22
Physical	Interaction	perturbation-Auditory-Mixed	perturbation	auditory	mixed	8.54545454545454	4.36683684939844	0.931012744499824	22
Physical	Motor_Main_Effect	stand	stand	All	All	3.9375	3.28424705764231	0.350101912689073	88
Physical	Motor_Main_Effect	walk	walk	All	All	5.40340909090909	2.88162824596831	0.307182603155502	88
Physical	Motor_Main_Effect	perturbation	perturbation	All	All	8.06818181818182	3.84033479905867	0.409381065102344	88
Physical	Modality_Main_Effect	visual	All	visual	All	5.89772727272727	3.83671428108354	0.333943114311386	132
Physical	Modality_Main_Effect	auditory	All	auditory	All	5.70833333333333	3.6913565570874	0.321291348377235	132
Physical	Cognitive_Main_Effect	repeatOnly	All	All	repeatOnly	5.02272727272727	3.41016869384374	0.296817086318911	132
Physical	Cognitive_Main_Effect	mixed	All	All	mixed	6.58333333333333	3.93805405246065	0.342763609239594	132
Time	Interaction	Stand-Visual-RepeatOnly	stand	visual	repeatOnly	4	2.66368881351371	0.56790036318955	22
Time	Interaction	Stand-Visual-Mixed	stand	visual	mixed	6.68181818181818	4.00162304733804	0.853148900277592	22
Time	Interaction	Stand-Auditory-RepeatOnly	stand	auditory	repeatOnly	5.11363636363636	3.93679776257006	0.839328103127101	22
Time	Interaction	Stand-Auditory-Mixed	stand	auditory	mixed	6.84090909090909	4.27168519115049	0.910726342798936	22
Time	Interaction	Walk-Visual-RepeatOnly	walk	visual	repeatOnly	4	3.0039656329275	0.640447624847778	22
Time	Interaction	Walk-Visual-Mixed	walk	visual	mixed	6.65909090909091	4.57578086918184	0.975559759195867	22
Time	Interaction	Walk-Auditory-RepeatOnly	walk	auditory	repeatOnly	4.47727272727273	3.11477765287345	0.664072826881066	22
Time	Interaction	Walk-Auditory-Mixed	walk	auditory	mixed	6.56818181818182	3.47540835060619	0.740959549977509	22
Time	Interaction	perturbation-Visual-RepeatOnly	perturbation	visual	repeatOnly	5.18181818181818	2.98227084516806	0.635822280556281	22
Time	Interaction	perturbation-Visual-Mixed	perturbation	visual	mixed	7.97727272727273	4.30801377481348	0.918471622860071	22
Time	Interaction	perturbation-Auditory-RepeatOnly	perturbation	auditory	repeatOnly	4.75	2.72881449927044	0.581785206046034	22
Time	Interaction	perturbation-Auditory-Mixed	perturbation	auditory	mixed	8.18181818181818	4.31372520082412	0.919689302976952	22
Time	Motor_Main_Effect	stand	stand	All	All	5.65909090909091	3.88745806389434	0.414404422012333	88
Time	Motor_Main_Effect	walk	walk	All	All	5.42613636363636	3.73438493968457	0.398086772144177	88
Time	Motor_Main_Effect	perturbation	perturbation	All	All	6.52272727272727	3.92377742208936	0.418276078604711	88
Time	Modality_Main_Effect	visual	All	visual	All	5.75	3.88700123822391	0.338320032123457	132
Time	Modality_Main_Effect	auditory	All	auditory	All	5.98863636363636	3.85147236101666	0.335227640291968	132
Time	Cognitive_Main_Effect	repeatOnly	All	All	repeatOnly	4.58712121212121	3.07755740616628	0.267866989667261	132
Time	Cognitive_Main_Effect	mixed	All	All	mixed	7.15151515151515	4.14569554838767	0.360836481684649	132
Performance	Interaction	Stand-Visual-RepeatOnly	stand	visual	repeatOnly	4.59090909090909	3.24270743594786	0.691347548275748	22
Performance	Interaction	Stand-Visual-Mixed	stand	visual	mixed	7.52272727272727	4.07511984260607	0.868818469678577	22
Performance	Interaction	Stand-Auditory-RepeatOnly	stand	auditory	repeatOnly	4.20454545454545	2.58041659108559	0.55014666571535	22
Performance	Interaction	Stand-Auditory-Mixed	stand	auditory	mixed	8.84090909090909	3.91087118426488	0.833800538059788	22
Performance	Interaction	Walk-Visual-RepeatOnly	walk	visual	repeatOnly	3.43181818181818	2.25354458652657	0.480457320186772	22
Performance	Interaction	Walk-Visual-Mixed	walk	visual	mixed	8.20454545454546	4.50306533403607	0.960056755012607	22
Performance	Interaction	Walk-Auditory-RepeatOnly	walk	auditory	repeatOnly	3.56818181818182	2.45577770896394	0.523573566761251	22
Performance	Interaction	Walk-Auditory-Mixed	walk	auditory	mixed	8.86363636363636	3.39180320837295	0.72313487376237	22
Performance	Interaction	perturbation-Visual-RepeatOnly	perturbation	visual	repeatOnly	5.18181818181818	3.82829520228576	0.81619527954807	22
Performance	Interaction	perturbation-Visual-Mixed	perturbation	visual	mixed	9.02272727272727	4.41716692421326	0.941743152504576	22
Performance	Interaction	perturbation-Auditory-RepeatOnly	perturbation	auditory	repeatOnly	4.61363636363636	3.7668093678673	0.803086455604331	22
Performance	Interaction	perturbation-Auditory-Mixed	perturbation	auditory	mixed	9.11363636363636	4.5641768104128	0.973085765553674	22
Performance	Motor_Main_Effect	stand	stand	All	All	6.28977272727273	3.96299085281275	0.422456244365205	88
Performance	Motor_Main_Effect	walk	walk	All	All	6.01704545454545	4.10105737951739	0.437174185564285	88
Performance	Motor_Main_Effect	perturbation	perturbation	All	All	6.98295454545455	4.59788111096338	0.490135773287661	88
Performance	Modality_Main_Effect	visual	All	visual	All	6.32575757575758	4.2516206377865	0.370056077319372	132
Performance	Modality_Main_Effect	auditory	All	auditory	All	6.53409090909091	4.2278579844539	0.367987803823658	132
Performance	Cognitive_Main_Effect	repeatOnly	All	All	repeatOnly	4.26515151515152	3.08804601991983	0.268779906315483	132
Performance	Cognitive_Main_Effect	mixed	All	All	mixed	8.59469696969697	4.12224118976021	0.358795041798742	132
Effort	Interaction	Stand-Visual-RepeatOnly	stand	visual	repeatOnly	3.88636363636364	2.1321340649677	0.454572510017312	22
Effort	Interaction	Stand-Visual-Mixed	stand	visual	mixed	8	4.51188905638679	0.961937978938702	22
Effort	Interaction	Stand-Auditory-RepeatOnly	stand	auditory	repeatOnly	4.54545454545455	3.69333083282457	0.787420779296462	22
Effort	Interaction	Stand-Auditory-Mixed	stand	auditory	mixed	9.47727272727273	4.94126760468663	1.05348179302396	22
Effort	Interaction	Walk-Visual-RepeatOnly	walk	visual	repeatOnly	4.5	2.57737407895267	0.549497999949092	22
Effort	Interaction	Walk-Visual-Mixed	walk	visual	mixed	8.75	3.80710488679359	0.811677489105338	22
Effort	Interaction	Walk-Auditory-RepeatOnly	walk	auditory	repeatOnly	4.47727272727273	2.48556438319958	0.529924107046141	22
Effort	Interaction	Walk-Auditory-Mixed	walk	auditory	mixed	9.18181818181818	3.90831060368694	0.833254620446284	22
Effort	Interaction	perturbation-Visual-RepeatOnly	perturbation	visual	repeatOnly	6.68181818181818	3.0140364271879	0.642594725398364	22
Effort	Interaction	perturbation-Visual-Mixed	perturbation	visual	mixed	9.75	3.73767816902928	0.79687566314377	22
Effort	Interaction	perturbation-Auditory-RepeatOnly	perturbation	auditory	repeatOnly	5.90909090909091	3.67305621946384	0.783098217204121	22
Effort	Interaction	perturbation-Auditory-Mixed	perturbation	auditory	mixed	10.2954545454545	3.66988740877341	0.782422624494925	22
Effort	Motor_Main_Effect	stand	stand	All	All	6.47727272727273	4.54979416669014	0.485009687804458	88
Effort	Motor_Main_Effect	walk	walk	All	All	6.72727272727273	3.92084694324467	0.417963688510235	88
Effort	Motor_Main_Effect	perturbation	perturbation	All	All	8.15909090909091	3.96213794498486	0.422365324085259	88
Effort	Modality_Main_Effect	visual	All	visual	All	6.9280303030303	3.96460127456095	0.345074248337271	132
Effort	Modality_Main_Effect	auditory	All	auditory	All	7.31439393939394	4.43804049628668	0.386281843315024	132
Effort	Cognitive_Main_Effect	repeatOnly	All	All	repeatOnly	5	3.08777446472992	0.268756270470022	132
Effort	Cognitive_Main_Effect	mixed	All	All	mixed	9.24242424242424	4.10942170505074	0.35767924887435	132
Frustration	Interaction	Stand-Visual-RepeatOnly	stand	visual	repeatOnly	3.63636363636364	3.28482013054646	0.700326004931836	22
Frustration	Interaction	Stand-Visual-Mixed	stand	visual	mixed	7.31818181818182	4.65102511625498	0.991601886573498	22
Frustration	Interaction	Stand-Auditory-RepeatOnly	stand	auditory	repeatOnly	4.25	3.66693721945557	0.781793642018978	22
Frustration	Interaction	Stand-Auditory-Mixed	stand	auditory	mixed	8.84090909090909	4.1701500590688	0.889078979903859	22
Frustration	Interaction	Walk-Visual-RepeatOnly	walk	visual	repeatOnly	3.72727272727273	2.50108201693012	0.533232477673637	22
Frustration	Interaction	Walk-Visual-Mixed	walk	visual	mixed	7.36363636363636	4.1980205601422	0.895020990697898	22
Frustration	Interaction	Walk-Auditory-RepeatOnly	walk	auditory	repeatOnly	3.34090909090909	2.11787384194376	0.451532220253218	22
Frustration	Interaction	Walk-Auditory-Mixed	walk	auditory	mixed	8.31818181818182	3.46597562209936	0.738948485502665	22
Frustration	Interaction	perturbation-Visual-RepeatOnly	perturbation	visual	repeatOnly	4.31818181818182	2.65269608828387	0.565556706295846	22
Frustration	Interaction	perturbation-Visual-Mixed	perturbation	visual	mixed	8.45454545454546	4.22269686707071	0.900281997012068	22
Frustration	Interaction	perturbation-Auditory-RepeatOnly	perturbation	auditory	repeatOnly	4.79545454545455	3.4353175874156	0.732412170546033	22
Frustration	Interaction	perturbation-Auditory-Mixed	perturbation	auditory	mixed	9.65909090909091	4.78187640904091	1.01949947593152	22
Frustration	Motor_Main_Effect	stand	stand	All	All	6.01136363636364	4.46504770329338	0.475975684452061	88
Frustration	Motor_Main_Effect	walk	walk	All	All	5.6875	3.81716668410653	0.406911335750142	88
Frustration	Motor_Main_Effect	perturbation	perturbation	All	All	6.80681818181818	4.43887723855661	0.473185903537442	88
Frustration	Modality_Main_Effect	visual	All	visual	All	5.8030303030303	4.10722579416637	0.35748811936463	132
Frustration	Modality_Main_Effect	auditory	All	auditory	All	6.53409090909091	4.39430286172078	0.382474970863884	132
Frustration	Cognitive_Main_Effect	repeatOnly	All	All	repeatOnly	4.01136363636364	2.9779507203299	0.259197340473306	132
Frustration	Cognitive_Main_Effect	mixed	All	All	mixed	8.32575757575758	4.26640741679992	0.371343101234267	132
