# Supplementary material for: How Do Humans Process Audiovisual Cues for Task‐Switching While Walking? An EEG/ERP Study
Source: Psychophysiology. 2025 Aug 4;62(8):e70122. doi: 10.1111/psyp.70122 (PMC12319377; doi:10.1111/psyp.70122)
Supplement: Supplementary file 1 — Data S1: psyp70122‐sup‐0001‐DataS1.zip. [file PSYP-62-e70122-s001.zip › rt_accu_descriptive_statistics.csv]

Measure	Effect_Type	Condition	Motor_Level	Modality_Level	Cognitive_Level	Mean	SD	SEM	N
RT	Interaction	stand-auditory-repeat-only	stand	auditory	repeat-only	486.689621718982	69.953259446516	14.9140850254071	22
RT	Interaction	stand-auditory-mixed-repeat	stand	auditory	mixed-repeat	562.726642748867	72.5050607060353	15.4581308819338	22
RT	Interaction	stand-auditory-mixed-switch	stand	auditory	mixed-switch	631.119443484882	80.9185840389668	17.2519000835894	22
RT	Interaction	stand-visual-repeat-only	stand	visual	repeat-only	517.270188179578	92.1030749743286	19.6364415630814	22
RT	Interaction	stand-visual-mixed-repeat	stand	visual	mixed-repeat	550.337426057836	86.4129675961326	18.4233065939096	22
RT	Interaction	stand-visual-mixed-switch	stand	visual	mixed-switch	588.05280943763	94.7918554743554	20.2096914918101	22
RT	Interaction	walk-auditory-repeat-only	walk	auditory	repeat-only	484.987830263766	57.1239756413673	12.17887252782	22
RT	Interaction	walk-auditory-mixed-repeat	walk	auditory	mixed-repeat	589.601287959707	78.0382645703358	16.6378139095442	22
RT	Interaction	walk-auditory-mixed-switch	walk	auditory	mixed-switch	657.480834866854	81.5704712455103	17.3908829030075	22
RT	Interaction	walk-visual-repeat-only	walk	visual	repeat-only	503.759686348523	70.9537706132514	15.1273947228769	22
RT	Interaction	walk-visual-mixed-repeat	walk	visual	mixed-repeat	541.056312569141	87.8818167966135	18.7364662956705	22
RT	Interaction	walk-visual-mixed-switch	walk	visual	mixed-switch	581.569933012186	97.5142660061781	20.7901113674087	22
RT	Interaction	pert-auditory-repeat-only	pert	auditory	repeat-only	487.236615463391	85.1451472698253	18.1530063921307	22
RT	Interaction	pert-auditory-mixed-repeat	pert	auditory	mixed-repeat	558.290797055856	73.8410349652287	15.7429615510264	22
RT	Interaction	pert-auditory-mixed-switch	pert	auditory	mixed-switch	616.786284938099	86.2007623311707	18.3780642794053	22
RT	Interaction	pert-visual-repeat-only	pert	visual	repeat-only	514.556733204612	72.7240303593825	15.5048153688875	22
RT	Interaction	pert-visual-mixed-repeat	pert	visual	mixed-repeat	539.945519356565	78.5529062122982	16.7475358762771	22
RT	Interaction	pert-visual-mixed-switch	pert	visual	mixed-switch	569.208823115355	86.0238928474539	18.3403555787755	22
RT	Motor_Main_Effect	stand	stand	All	All	556.032688604629	94.1594638967633	8.19552938059686	132
RT	Motor_Main_Effect	walk	walk	All	All	559.742647503363	97.4316946904309	8.48034051375071	132
RT	Motor_Main_Effect	pert	pert	All	All	547.670795522313	89.2035815142697	7.76417518642855	132
RT	Modality_Main_Effect	auditory	All	auditory	All	563.879928722267	97.5824571220192	6.93488325405171	198
RT	Modality_Main_Effect	visual	All	visual	All	545.08415903127	88.6057801858349	6.29693860295592	198
RT	Cognitive_Main_Effect	repeat-only	All	All	repeat-only	499.083445863142	75.2768769848556	6.55201114659454	132
RT	Cognitive_Main_Effect	mixed-repeat	All	All	mixed-repeat	556.992997624662	80.0036963145488	6.96342796111408	132
RT	Cognitive_Main_Effect	mixed-switch	All	All	mixed-switch	607.369688142501	91.6996966045063	7.98143411838056	132
Accuracy	Interaction	stand-auditory-repeat-only	stand	auditory	repeat-only	96.6081021591287	11.10063277956	2.36666286060276	22
Accuracy	Interaction	stand-auditory-mixed-repeat	stand	auditory	mixed-repeat	93.4664060726901	7.50516545146746	1.60010665062024	22
Accuracy	Interaction	stand-auditory-mixed-switch	stand	auditory	mixed-switch	86.2022443276585	11.9882860665346	2.55591117726116	22
Accuracy	Interaction	stand-visual-repeat-only	stand	visual	repeat-only	97.1823321565617	4.54753173999971	0.969537024617813	22
Accuracy	Interaction	stand-visual-mixed-repeat	stand	visual	mixed-repeat	93.6629163093603	10.4059187645248	2.21854933493498	22
Accuracy	Interaction	stand-visual-mixed-switch	stand	visual	mixed-switch	88.947312279799	11.0001109965075	2.34523154444663	22
Accuracy	Interaction	walk-auditory-repeat-only	walk	auditory	repeat-only	98.6200376077683	2.298197488903	0.489977350960785	22
Accuracy	Interaction	walk-auditory-mixed-repeat	walk	auditory	mixed-repeat	96.8325088224061	5.19982315459069	1.10860602148123	22
Accuracy	Interaction	walk-auditory-mixed-switch	walk	auditory	mixed-switch	87.9208177669851	11.9555686845537	2.54893580798555	22
Accuracy	Interaction	walk-visual-repeat-only	walk	visual	repeat-only	98.4034923451241	2.91115662863441	0.620660678648239	22
Accuracy	Interaction	walk-visual-mixed-repeat	walk	visual	mixed-repeat	95.6563551948523	4.21065415671009	0.897714482536321	22
Accuracy	Interaction	walk-visual-mixed-switch	walk	visual	mixed-switch	92.469791080637	5.66282889069906	1.20731917609629	22
Accuracy	Interaction	pert-auditory-repeat-only	pert	auditory	repeat-only	96.572036268873	6.60430009012741	1.40804151024259	22
Accuracy	Interaction	pert-auditory-mixed-repeat	pert	auditory	mixed-repeat	94.0628509260973	8.33452278665882	1.77692622859782	22
Accuracy	Interaction	pert-auditory-mixed-switch	pert	auditory	mixed-switch	88.2469122492151	8.73808171533098	1.86296528128243	22
Accuracy	Interaction	pert-visual-repeat-only	pert	visual	repeat-only	98.4365816614786	3.55917068310596	0.758817739270077	22
Accuracy	Interaction	pert-visual-mixed-repeat	pert	visual	mixed-repeat	92.1996978021784	10.2956703628757	2.19504429672633	22
Accuracy	Interaction	pert-visual-mixed-switch	pert	visual	mixed-switch	87.2151091345567	13.1931169145485	2.81278197714507	22
Accuracy	Motor_Main_Effect	stand	stand	All	All	92.6782188841997	10.3702140874433	0.90261128005044	132
Accuracy	Motor_Main_Effect	walk	walk	All	All	94.9838338029622	7.19091594613168	0.625888896038526	132
Accuracy	Motor_Main_Effect	pert	pert	All	All	92.7888646737332	9.69876790937919	0.844169391661537	132
Accuracy	Modality_Main_Effect	auditory	All	auditory	All	93.1702129112025	9.59520577532619	0.681901581626345	198
Accuracy	Modality_Main_Effect	visual	All	visual	All	93.7970653293942	8.85719201667303	0.629453227617961	198
Accuracy	Cognitive_Main_Effect	repeat-only	All	All	repeat-only	97.6370970331557	5.92181044495798	0.515427440636127	132
Accuracy	Cognitive_Main_Effect	mixed-repeat	All	All	mixed-repeat	94.3134558545974	8.00084177470554	0.696383890906583	132
Accuracy	Cognitive_Main_Effect	mixed-switch	All	All	mixed-switch	88.5003644731419	10.7025171141331	0.931534546027014	132
